# Supplementary material for: Principal Drivers of Fungal Communities Associated with Needles, Shoots, Roots and Adjacent Soil of Pinus sylvestris
Source: J Fungi (Basel). 2022 Oct 21;8(10):1112. doi: 10.3390/jof8101112 (PMC9604598; doi:10.3390/jof8101112)
Supplement: Supplementary file 1 [file jof-08-01112-s001.zip]

Archive with 1 entries (1 files):
- jof-1929527-supplementary.xlsx
