# Supplementary material for: Principal Drivers of Fungal Communities Associated with Needles, Shoots, Roots and Adjacent Soil of Pinus sylvestris
Source: J Fungi (Basel). 2022 Oct 21;8(10):1112. doi: 10.3390/jof8101112 (PMC9604598; doi:10.3390/jof8101112)
Supplement: Supplementary file 1 [file jof-08-01112-s001.zip › jof-1929527-supplementary.xlsx]

## Sheet: Sheet1
Supplementary Table S1. Relative abundance (%) of fungal taxa associated with needles, shoots, roots, and the rhizosphere soil of Pinus sylvestris in Lithuania.
Fungal taxon	Phylum	Genbank/UNITE reference	Sequence similatity, %	Needles, %	Shoots, %	Roots, %	Soil Organic, %	Soil Mineral, %	Soil all, %	All, %
Dothideomycetes sp. 5208_5	Ascomycota	KX908472	99	20.4455	3.38878	0.0389386	3.21723	1.70858	2.57459	6.95256
Unidentified sp. 5208_1	Ascomycota	KP891398	100	4.31375	12.7857	0.016688	1.36287	1.65419	1.48696	5.52972
Archaeorhizomyces sp. 5208_0	Ascomycota	MH248043	100	1.23114	0.382174	8.35234	8.39329	9.83874	9.00901	4.257
Unidentified sp. 5208_2	Ascomycota	MN902367	100	4.40577	7.09624	0.0111253	2.27462	1.81417	2.07848	3.94041
Helotiales sp. 5208_17	Ascomycota	KY742593	100	1.577	6.13636	0.0111253	0.617328	0.572727	0.598329	2.49685
Rhinocladiella sp. 5208_3	Ascomycota	KM056296	98	0.398217	6.43474	0.008344	0.769286	0.518334	0.662387	2.31288
Phacidium lacerum	Ascomycota	MN588163	100	4.51524	0.113002	0.0361573	3.03915	1.24784	2.2761	1.83899
Phialocephala fortinii	Ascomycota	MN947395	100	0.160239	0.0406298	11.0558	0.467745	0.457541	0.463398	1.77129
Scoliciosporum umbrinum	Ascomycota	KX133008	100	0.886865	4.24708	0.00278133	0.477242	0.694311	0.569707	1.72152
Sydowia polyspora	Ascomycota	MN900630	100	3.42847	1.89436	0.0305946	0.567467	0.46714	0.52473	1.6124
Mycena cinerella	Basidiomycota	KT900146	100	0.0237978	0.00888776	8.84742	1.13493	0.204774	0.738711	1.49134
Malassezia restricta	Basidiomycota	LT854697	100	1.22797	0.670391	0.456138	1.85436	3.18039	2.41921	1.29064
Microsphaeropsis olivacea	Ascomycota	MT561396	100	2.58762	0.818944	0.111253	0.802526	1.64139	1.15986	1.26117
Penicillium camemberti	Ascomycota	MT355566	100	0.158652	0.0241239	5.32625	1.64779	1.03667	1.38747	1.21537
Phaeomoniella pinifoliorum	Ascomycota	MK762595	100	0.982056	1.76866	0.00556266	0.557969	0.483138	0.526093	0.955734
Unidentified sp. 5208_36	Ascomycota	MG828311	100	0.694896	2.05053	0.008344	0.479616	0.367953	0.432051	0.944982
Cladosporium herbarum	Ascomycota	MT635288	100	1.82609	0.431691	0.631362	0.783532	0.847891	0.810947	0.921088
Chaetothyriomycetidae sp. 5208_56	Ascomycota	KX589170	98	0.226872	2.3997	-	0.0783532	0.483138	0.25078	0.882859
Leptosphaeria sp. 5208_64	Ascomycota	JQ044439	97	0.252257	2.41747	-	0.0237434	0.0223971	0.0231699	0.828302
Unidentified sp. 5208_39	Ascomycota	MT242010	100	1.59921	1.02336	0.00556266	0.379894	0.262366	0.329831	0.819542
Hyaloscypha variabilis	Ascomycota	MT469925	100	0.0571148	-	3.22078	1.09932	1.14225	1.11761	0.80202
Umbelopsis dimorpha	Zygomycota	MT138616	100	0.11423	0.00380904	0.0278133	1.88522	3.20919	2.4492	0.749454
Chaetothyriales sp. 5208_15	Ascomycota	KP400572	100	0.836097	1.34586	0.0194693	0.296792	0.380751	0.332556	0.731933
Trechispora sp. 5208_19	Basidiomycota	JX392812	99	0.00158652	-	3.9189	0.581713	0.476739	0.536997	0.718393
Unidentified sp. 5208_12	Ascomycota	FJ553582	100	0.0618743	0.00380904	0.00556266	2.12266	2.72605	2.37969	0.712818
Unidentified sp. 5208_32	Basidiomycota	MN902363	100	2.1894	0.325038	-	0.25168	0.070391	0.174456	0.702464
Cenococcum geophilum	Ascomycota	HM189724	100	0.00951913	-	2.51711	0.560344	1.81737	1.0958	0.682951
Unidentified sp. 5208_72	Ascomycota	MN902396	100	1.63729	0.458354	0.0139067	0.524729	0.223971	0.396614	0.672598
unidentified sp. 5208_23	Ascomycota	MT237078	100	1.10898	0.684358	0.00556266	0.565092	0.460741	0.520642	0.645917
Unidentified sp. 5208_69	Ascomycota	MN902387	100	1.47388	0.543423	-	0.216065	0.0831894	0.159464	0.58698
Mucor abundans	Zygomycota	MH855716	98	-	-	4.0524	0.021369	0.00959877	0.0163552	0.584989
Oidiodendron pilicola	Ascomycota	MG597470	100	0.0222113	0.0063484	2.50876	0.776409	0.70391	0.745526	0.58459
Hyaloscypha hepaticicola	Ascomycota	MN947394	100	0.0317304	0.00126968	3.77705	0.0997222	0.131183	0.113124	0.582201
Unidentified sp. 5208_74	Ascomycota	MN902356	100	2.14974	0.0304723	-	0.159081	0.0383951	0.107672	0.580608
Unidentified sp. 5208_76	Ascomycota	MT242090	100	0.737732	1.1389	-	0.10922	0.150381	0.126753	0.579413
Phaeococcomyces eucalypti	Ascomycota	NR_120226	99	1.98156	0.0736414	-	0.163829	0.115185	0.143108	0.56229
Oidiodendron chlamydosporicum	Ascomycota	MG597466	100	0.0888452	0.00380904	0.0778773	1.70003	1.74058	1.7173	0.536405
Unidentified sp. 5208_47	Basidiomycota	MN903389	100	1.18513	0.544693	-	0.256429	0.0191975	0.155375	0.513707
Coleosporium senecionis	Basidiomycota	MK697293	100	2.00854	-	-	0.0332407	0.0191975	0.0272587	0.512114
Unidentified sp. 5208_97	Ascomycota	MT242012	100	0.955086	0.717369	-	0.0831018	0.252768	0.155375	0.510123
Unidentified sp. 5208_66	Ascomycota	MN902462	100	0.448985	1.04114	0.00556266	0.287295	0.147181	0.22761	0.506539
Lecania naegelii	Ascomycota	KT695396	99	0.0253843	1.50584	0.0278133	0.00237434	0.0127984	0.00681468	0.484637
Unidentified sp. 5208_108	Ascomycota	MN902564	100	0.234805	1.21508	-	0.0569841	0.131183	0.0885909	0.46592
Unidentified sp. 5208_103	Ascomycota	MN902423	100	0.490235	0.944642	-	0.0617328	0.191975	0.117213	0.453575
Unidentified sp. 5208_57	Basidiomycota	MN902406	100	0.352208	0.944642	0.00278133	0.206567	0.211173	0.208529	0.446009
Hygrocybe sp. 5208_98	Ascomycota	UDB017618	96.15	0.226872	1.08431	-	0.106845	0.143982	0.122664	0.432868
Unidentified sp. 5208_99	Zygomycota	UDB035691	81.72	-	-	2.91484	0.0237434	0.00639918	0.0163552	0.422116
Inocybe geophylla	Basidiomycota	UDB001755	99.27	-	-	0.00278133	1.59318	1.19345	1.42291	0.416142
Unidentified sp. 5208_112	Ascomycota	UDB0754030	93.91	1.58493	0.0406298	-	0.0166204	0.0191975	0.0177182	0.415744
Mytilinidion sp. 5208_85	Ascomycota	UDB025606	96.43	0.1412	1.02209	0.00278133	0.194696	0.185576	0.190811	0.41216
Unidentified sp. 5208_104	Ascomycota	UDB035516	93.9	0.279228	0.844337	0.00278133	0.18045	0.342356	0.249417	0.408178
Unidentified sp. 5208_91	Ascomycota	UDB035414	86.64	0.395044	0.722448	-	0.315787	0.220772	0.275313	0.406187
Unidentified sp. 5208_88	Basidiomycota	UDB0778731	90.85	0.239565	0.735145	-	0.0688558	0.671914	0.325742	0.385877
Unidentified sp. 5208_78	Ascomycota	UDB0778858	90.57	0.0269709	0.510411	0.670301	0.313413	0.515134	0.39934	0.379506
Piloderma lanatum	Basidiomycota	UDB001745	100	-	-	0.0278133	1.19904	1.38542	1.27843	0.377515
Sistotrema sp. 5208_24	Basidiomycota	UDB031568	100	-	-	0.008344	2.20101	0.00959877	1.26753	0.371541
Unidentified sp. 5208_59	Ascomycota	UDB035238	87.78	0.00634608	-	0.00278133	1.0827	1.49421	1.25799	0.36955
Cladophialophora sp. 5208_81	Ascomycota	UDB027816	96.47	0.076153	1.06907	-	0.0189947	0.0287963	0.0231699	0.361188
Russula firmula	Basidiomycota	UDB036963	100	-	-	0.00278133	1.14681	1.33423	1.22664	0.358798
Unidentified sp. 5208_119	Ascomycota	UDB035053	76.98	1.15023	0.135856	-	0.102097	0.0735906	0.0899538	0.357604
Unidentified sp. 5208_73	Ascomycota	UDB0780457	81.03	0.0840856	0.91163	0.008344	0.121091	0.131183	0.12539	0.344861
Unidentified sp. 5208_106	Basidiomycota	UDB0780331	91.8	0.237978	0.774505	-	0.0902248	0.163179	0.121301	0.338091
Unidentified sp. 5208_144	Basidiomycota	UDB027341	91.15	-	-	2.23063	0.0878505	0.0255967	0.0613321	0.337294
Unidentified sp. 5208_100	Ascomycota	UDB0778906	76.98	0.0079326	0.00253936	2.14441	0.0261177	0.0383951	0.0313475	0.318976
Inocybe geophylla var. geophylla	Basidiomycota	UDB019725	100	-	-	0.00278133	1.5362	0.473539	1.08353	0.316985
Unidentified sp. 5208_127	Ascomycota	UDB035053	80.15	0.307785	0.605637	-	0.216065	0.0959877	0.164915	0.315392
Unidentified sp. 5208_60	Ascomycota	UDB0778858	93.44	-	-	0.133504	1.11594	0.838293	0.997669	0.310613
Armillaria ostoyae	Basidiomycota	UDB015179	99.79	0.0190383	-	2.10825	-	-	-	0.306631
Russula decolorans	Basidiomycota	UDB031536	100	0.00158652	-	2.12216	0.00237434	-	0.00136294	0.30464
Unidentified sp. 5208_151	Ascomycota	UDB035342	89.02	0.782155	0.223464	-	0.0925992	0.0767902	0.085865	0.291499
Unidentified sp. 5208_137	Basidiomycota	UDB035194	76.45	0.707588	0.264093	0.00556266	0.0831018	0.0863889	0.0845021	0.285924
Unidentified sp. 5208_94	Basidiomycota	UDB031480	89.37	0.666339	0.233621	0.00556266	0.187573	0.105586	0.152649	0.285924
Unidentified sp. 5208_168	Ascomycota	UDB026402	86.64	-	-	-	1.11356	0.665515	0.922708	0.269597
Tomentella stuposa	Basidiomycota	UDB018484	99.04	-	-	1.8468	-	0.00959877	0.00408881	0.265614
Unidentified sp. 5208_52	Ascomycota	UDB035059	79.67	0.371246	0.0241239	0.0139067	0.743168	0.294362	0.551989	0.264021
Unidentified sp. 5208_45	Ascomycota	UDB035120	92.59	0.00158652	-	0.0111253	0.584087	1.27344	0.877731	0.258446
Mortierella sp. 5208_121	Zygomycota	UDB027447	95.11	-	-	0.0194693	1.23228	0.377552	0.86819	0.256455
Typhula sp. 5208_126	Basidiomycota	UDB033340	95.45	0.263362	0.482478	-	0.0854762	0.111986	0.0967685	0.245703
Unidentified sp. 5208_142	Basidiomycota	UDB035194	77.19	0.272882	0.415185	-	0.170952	0.0959877	0.13902	0.239332
Unidentified sp. 5208_138	Ascomycota	UDB022877	86.54	0.039663	0.573895	-	0.166204	0.137582	0.154012	0.234951
Unidentified sp. 5208_150	Ascomycota	UDB035218	77.87	0.211007	0.496445	-	0.0522354	0.131183	0.085865	0.233757
Helotiales sp. 5208_214	Ascomycota	UDB025172	100	0.079326	0.585322	-	0.0688558	0.0863889	0.0763244	0.225792
Inocybe nitidiuscula	Basidiomycota	UDB035843	99.66	-	-	-	0.783532	0.735906	0.763244	0.223005
Unidentified sp. 5208_202	Ascomycota	UDB031065	92.92	-	-	1.54364	-	-	-	0.221013
Unidentified sp. 5208_141	Ascomycota	UDB035129	88.93	0.0285574	0.571356	-	0.151958	0.0639918	0.114487	0.219819
Unidentified sp. 5208_205	Ascomycota	UDB035120	93	0.0126922	0.00126968	-	1.28927	-	0.740074	0.219819
Umbelopsis sp. 5208_171	Zygomycota	UDB028184	100	-	-	1.44629	0.0308664	0.00319959	0.0190811	0.212651
Humicola sp. 5208_109	Ascomycota	UDB035521	95.04	0.0079326	-	0.0862213	0.750291	0.569527	0.673291	0.211058
Arachnopeziza sp. 5208_27	Ascomycota	UDB0778289	95.67	0.0142787	0.0609446	-	0.95211	0.179177	0.622862	0.204686
Phanerochaete sp. 5208_48	Basidiomycota	UDB031212	95.52	0.0079326	-	-	0.406012	1.04307	0.677379	0.199908
Bartalinia sp. 5208_178	Ascomycota	UDB035189	96.76	0.385525	0.246318	0.00556266	0.106845	0.0383951	0.0776874	0.197518
Unidentified sp. 5208_185	Ascomycota	UDB022866	79.28	0.460091	0.151092	-	0.154332	0.0415947	0.106309	0.193934
Dothideomycetes sp. 5208_90	Ascomycota	UDB0778922	96.36	0.223699	0.0749111	0.00556266	0.508108	0.214373	0.382985	0.192341
Ascochyta sp. 5208_159	Ascomycota	UDB035415	95.58	0.504514	0.0901473	0.008344	0.147209	0.0863889	0.121301	0.191545
Unidentified sp. 5208_130	Ascomycota	UDB0780350	85.08	0.266536	0.344083	-	0.0617328	0.0447943	0.0545175	0.190748
Inocybe pseudodestricta	Basidiomycota	UDB019506	100	-	-	-	0.137712	1.29583	0.63104	0.184377
Ciliolarina laricina	Ascomycota	UDB034371	98.33	0.0301439	0.274251	0.108472	0.199444	0.335957	0.257595	0.184377
Unidentified sp. 5208_200	Ascomycota	UDB0778283	80.15	0.663166	0.0190452	0.00278133	0.0546098	0.00959877	0.0354363	0.183182
Saccharomycetales sp. 5208_71	Ascomycota	UDB026399	99.34	0.00317304	-	0.0695333	0.619702	0.511934	0.573796	0.178404
Unidentified sp. 5208_218	Ascomycota	UDB022776	90.2	0.0475956	0.478669	-	0.0189947	0.0863889	0.0477028	0.176014
Tricholoma sp. 5208_110	Basidiomycota	UDB0778723	100	-	-	-	0.522354	0.697511	0.596966	0.174421
Unidentified sp. 5208_135	Basidiomycota	UDB0780772	73.36	0.228459	0.0228542	0.0222507	0.292044	0.447943	0.358452	0.17243
Unidentified sp. 5208_134	Ascomycota	UDB035059	80	0.10471	0.341544	-	0.118717	0.124784	0.121301	0.168846
Unidentified sp. 5208_225	Ascomycota	UDB0780350	81.45	0.0491821	0.39487	-	0.014246	0.23677	0.109035	0.16805
Icmadophila sp. 5208_158	Ascomycota	UDB0780453	94.55	0.558455	0.0330117	-	0.0759788	0.0287963	0.0558804	0.166855
Piloderma sphaerosporum	Basidiomycota	UDB001750	100	0.0174517	-	1.09306	0.0118717	0.0223971	0.0163552	0.16566
Unidentified sp. 5208_248	Ascomycota	UDB0778858	89.3	0.00475956	-	1.14035	0.00237434	-	0.00136294	0.164864
Unidentified sp. 5208_215	Ascomycota	UDB020933	82.53	0.0713934	0.43677	-	0.014246	0.0415947	0.0258958	0.162475
Hypogymnia sp. 5208_182	Ascomycota	UDB015033	95.58	0.0190383	0.472321	-	0.021369	0.0319959	0.0258958	0.160484
Unidentified sp. 5208_229	Ascomycota	UDB035150	78.15	0.623503	0.00888776	-	-	-	-	0.159289
Unidentified sp. 5208_139	Ascomycota	UDB035011	93.44	0.11423	0.31615	-	0.0925992	0.0959877	0.0940426	0.155307
Aspergillus testaceocolorans	Ascomycota	UDB035313	100	0.176104	0.0253936	0.347666	0.170952	0.198375	0.182633	0.155307
Malassezia sp. 5208_113	Basidiomycota	UDB0778695	99.74	0.139614	0.0253936	0.025032	0.201819	0.591924	0.367993	0.154112
Unidentified sp. 5208_79	Ascomycota	UDB035264	82.86	0.185623	0.172676	0.008344	0.223188	0.115185	0.177182	0.153714
Unidentified sp. 5208_246	Ascomycota	UDB022877	79.32	0.260189	0.247588	-	0.0261177	0.0415947	0.0327105	0.152519
Trichoderma viride	Ascomycota	UDB0780825	100	0.0206248	0.00888776	0.478389	0.211316	0.291163	0.245329	0.148139
Unidentified sp. 5208_241	Ascomycota	UDB035485	92.92	0.0079326	-	0.942871	0.0451124	0.0223971	0.0354363	0.147342
Typhula sp. 5208_156	Basidiomycota	UDB033340	95.45	0.152306	0.299644	-	0.0498611	0.0383951	0.0449769	0.145351
Unidentified sp. 5208_206	Ascomycota	UDB016223	85.08	0.187209	0.23743	-	0.0712301	0.070391	0.0708727	0.142165
Tylospora asterophora	Basidiomycota	UDB016384	100	-	-	0.503421	0.161455	0.342356	0.238514	0.141767
Inocybe fuscidula	Basidiomycota	UDB022360	100	-	-	0.00278133	0.553221	0.377552	0.478391	0.140174
Unidentified sp. 5208_31	Ascomycota	UDB035063	83.33	0.29192	0.0609446	0.00556266	0.170952	0.131183	0.154012	0.138183
Resinicium bicolor	Basidiomycota	UDB028389	100	-	-	0.912277	0.0332407	0.00639918	0.021807	0.136988
Unidentified sp. 5208_239	Ascomycota	UDB026402	89.35	-	-	0.461701	0.0237434	0.537531	0.242603	0.136988
Icmadophila sp. 5208_213	Ascomycota	UDB0780453	94.55	0.368073	0.109192	-	0.0308664	0.00959877	0.021807	0.133006
Suillus sp. 5208_161	Basidiomycota	UDB0778718	100	-	-	0.00556266	0.565092	0.291163	0.448406	0.131812
Inocybe sp. 5208_192	Ascomycota	UDB017680	95.35	-	-	0.00556266	0.220813	0.739105	0.441591	0.12982
Inocybe subnudipes	Basidiomycota	UDB024666	100	-	-	-	0.451124	0.419146	0.437503	0.127829
Sistotrema sp. 5208_77	Basidiomycota	UDB016358	95.31	0.299852	0.095226	-	0.0973479	0.0447943	0.0749615	0.127033
Unidentified sp. 5208_50	Basidiomycota	UDB031480	88	0.264949	0.0533266	-	0.154332	0.140782	0.14856	0.126635
Lactarius rufus	Basidiomycota	UDB039357	100	0.00634608	-	0.748178	0.0807275	0.0287963	0.0586063	0.125838
Unidentified sp. 5208_120	Basidiomycota	UDB034353	73.37	0.230046	0.15871	-	0.0736045	0.0383951	0.0586063	0.124644
Unidentified sp. 5208_193	Basidiomycota	UDB027741	78.91	0.0999508	0.105383	0.0278133	0.159081	0.281564	0.211255	0.123847
Unidentified sp. 5208_115	Basidiomycota	UDB018375	74.19	0.00158652	-	0.00556266	0.422632	0.409548	0.417059	0.123051
Unidentified sp. 5208_261	Ascomycota	UDB035264	82.26	0.391871	0.0266633	0.00556266	0.0403637	0.0479939	0.043614	0.120263
Typhula sp. 5208_164	Basidiomycota	UDB033340	95.45	0.382352	0.0330117	-	0.0664815	0.015998	0.0449769	0.119467
Vishniacozyma sp. 5208_169	Basidiomycota	UDB027448	99.57	0.223699	0.0304723	0.0806586	0.128214	0.15998	0.141745	0.11867
Helotiales sp. 5208_92	Ascomycota	UDB031207	94.56	0.00158652	0.00126968	0.525672	0.140086	0.137582	0.13902	0.116679
Unidentified sp. 5208_173	Basidiomycota	UDB027341	83.14	-	-	0.00556266	0.379894	0.396749	0.387074	0.113892
Unidentified sp. 5208_244	Ascomycota	UDB026402	84.72	0.00475956	0.00507872	0.0723146	0.263552	0.447943	0.342097	0.113095
Unidentified sp. 5208_315	Ascomycota	UDB024172	88.28	0.0158652	0.326308	-	0.0308664	0.00319959	0.0190811	0.1119
Unidentified sp. 5208_140	Basidiomycota	UDB035797	81.27	0.263362	0.0609446	-	0.102097	0.0511934	0.0804132	0.108715
Unidentified sp. 5208_236	Ascomycota	UDB035046	79.77	0.188796	0.172676	-	0.021369	0.015998	0.0190811	0.107122
Unidentified sp. 5208_253	Ascomycota	UDB035365	93.64	0.0079326	-	0.066752	0.462996	0.137582	0.324379	0.106325
Hygrocybe sp. 5208_174	Ascomycota	UDB017618	96.15	0.0507687	0.208228	-	0.104471	0.0479939	0.0804132	0.101547
Unidentified sp. 5208_296	Ascomycota	UDB0780350	83.94	0.322064	0.0431691	-	0.014246	0.0383951	0.0245329	0.101547
Unidentified sp. 5208_334	Ascomycota	UDB035186	82.75	0.00158652	0.322499	-	-	-	-	0.101547
Unidentified sp. 5208_331	Ascomycota	UDB0780674	89.67	-	-	0.706458	-	-	-	0.101148
Unidentified sp. 5208_283	Ascomycota	UDB035293	82.69	0.118989	0.19934	-	0.0261177	0.0255967	0.0258958	0.0999538
Unidentified sp. 5208_350	Ascomycota	UDB028474	93.51	-	-	0.681426	0.00237434	-	0.00136294	0.0979627
Unidentified sp. 5208_118	Basidiomycota	UDB024245	86.56	-	-	0.631362	0.0356151	0.00639918	0.0231699	0.0971662
Unidentified sp. 5208_35	Ascomycota	UDB025606	79.09	0.0539417	0.0647537	0.00556266	0.189947	0.243169	0.212618	0.096768
Unidentified sp. 5208_181	Ascomycota	UDB025606	88.59	-	-	0.278133	0.273049	0.0863889	0.193537	0.0963698
Russula paludosa	Basidiomycota	UDB022559	100	0.00158652	-	0.656394	-	0.00319959	0.00136294	0.0947769
Cortinarius sp. 5208_167	Basidiomycota	UDB036105	98.25	-	-	-	0.481991	0.108786	0.323016	0.0943787
Unidentified sp. 5208_180	Ascomycota	UDB016223	84.55	0.0936047	0.171407	-	0.0451124	0.0767902	0.0586063	0.0943787
Unidentified sp. 5208_95	Basidiomycota	UDB031480	88.41	0.236392	0.0520569	-	0.0736045	0.0511934	0.064058	0.0943787
Unidentified sp. 5208_154	Ascomycota	UDB035217	84	0.0444226	0.170137	0.00278133	0.0997222	0.0991873	0.0994944	0.0939805
Unidentified sp. 5208_230	Ascomycota	UDB027816	83.08	0.134854	0.172676	-	0.00949735	0.0255967	0.0163552	0.0927858
Unidentified sp. 5208_249	Ascomycota	UDB027816	81.08	0.0618743	0.185373	-	0.0831018	0.0415947	0.0654209	0.0927858
Unidentified sp. 5208_256	Ascomycota	UDB035046	78.09	0.184036	0.114271	-	0.0427381	0.0287963	0.0367993	0.0927858
Unidentified sp. 5208_226	Ascomycota	UDB035504	81.78	0.07298	0.187913	-	0.0237434	0.054393	0.0367993	0.0880071
Inocybe posterula	Basidiomycota	UDB0754140	100	-	-	-	0.493862	0.0351955	0.298483	0.0872107
Unidentified sp. 5208_251	Ascomycota	UDB0778869	88.84	0.0745665	0.00126968	0.43945	0.00712301	0.0191975	0.0122664	0.0856178
Unidentified sp. 5208_266	Zygomycota	UDB039561	89	-	-	0.575736	0.00237434	0.00639918	0.00408881	0.0836267
Unidentified sp. 5208_211	Ascomycota	UDB016230	79.92	0.188796	0.00380904	0.00556266	0.161455	0.0511934	0.114487	0.0828302
Unidentified sp. 5208_352	Ascomycota	UDB028324	85.43	-	0.256475	-	-	0.00639918	0.00272587	0.0812374
Amphinema sp. 5208_105	Basidiomycota	UDB001719	100	-	-	0.00556266	0.0569841	0.563128	0.272587	0.0804409
Unidentified sp. 5208_308	Ascomycota	UDB035427	82.64	0.0666339	0.173946	0.00556266	0.0118717	0.0479939	0.0272587	0.0800427
Lecanicillium sp. 5208_124	Zygomycota	UDB039562	100	0.00158652	-	0.066752	0.320536	0.127984	0.238514	0.0796445
Aureobasidium pullulans	Ascomycota	UDB035654	100	0.0444226	0.027933	-	0.144835	0.281564	0.203078	0.0792462
Tricholoma portentosum	Basidiomycota	UDB037935	100	0.00158652	-	0.0778773	0.0759788	0.435144	0.228973	0.0784498
Unidentified sp. 5208_172	Ascomycota	UDB033735	89.02	0.0602878	0.00761808	0.00278133	0.232685	0.169578	0.205803	0.0780516
Inocybe acuta	Basidiomycota	UDB017669	99.62	-	-	-	0.398889	0.0863889	0.265773	0.0776534
Thelephora anthocephala	Basidiomycota	UDB0754128	100	-	-	0.00278133	0.275423	0.246368	0.263047	0.0772551
Unidentified sp. 5208_320	Basidiomycota	UDB035195	80.08	0.0713934	0.11935	-	0.0925992	0.0415947	0.0708727	0.0760605
Unidentified sp. 5208_437	Ascomycota	UDB0778916	79.84	-	0.242509	-	-	-	-	0.0760605
Unidentified sp. 5208_270	Basidiomycota	UDB028113	79.25	0.00158652	-	0.00278133	0.0166204	0.575926	0.254869	0.075264
Unidentified sp. 5208_285	Basidiomycota	UDB035142	79.38	0.107883	0.139665	-	0.0118717	0.0191975	0.0149923	0.075264
Ordus sp. 5208_83	Ascomycota	UDB034344	95.19	0.204661	-	-	0.104471	0.0479939	0.0804132	0.0748658
Mortierella sp. 5208_235	Zygomycota	UDB028005	94.24	0.0126922	-	0.0917839	0.159081	0.252768	0.198989	0.0744676
Unidentified sp. 5208_117	Zygomycota	UDB028184	87.67	0.0079326	-	0.008344	0.2683	0.204774	0.24124	0.0736711
Unidentified sp. 5208_343	Ascomycota	UDB0780303	92.17	0.0253843	0.210767	-	0.00237434	0.00639918	0.00408881	0.0736711
Piloderma byssinum	Basidiomycota	UDB016177	100	-	-	0.514546	-	-	-	0.0736711
Unidentified sp. 5208_365	Ascomycota	UDB0780457	86.94	0.0444226	0.190452	0.00278133	0.00474868	0.00959877	0.00681468	0.0732729
Unidentified sp. 5208_317	Ascomycota	UDB0778283	82.21	0.206248	0.0545962	-	0.0237434	-	0.0136294	0.0728747
Unidentified sp. 5208_355	Ascomycota	UDB019824	90.57	0.25067	0.0165058	-	0.0237434	0.00639918	0.0163552	0.0728747
Unidentified sp. 5208_359	Ascomycota	UDB035516	93.9	0.00951913	0.222194	-	0.00474868	-	0.00272587	0.0728747
Unidentified sp. 5208_80	Ascomycota	UDB035239	88.1	0.00951913	0.0253936	0.00278133	0.173327	0.265566	0.212618	0.0728747
Tomentella sp. 5208_289	Basidiomycota	UDB025340	99.06	0.00158652	-	0.0472826	0.239808	0.198375	0.222159	0.0720782
Russula sapinea	Basidiomycota	UDB032338	100	-	-	0.114035	0.244557	0.118385	0.190811	0.0720782
Alternaria sp. 5208_217	Ascomycota	UDB035371	95.69	0.155479	0.0330117	0.008344	0.0925992	0.0415947	0.0708727	0.0712818
Hydnobolites sp. 5208_316	Ascomycota	UDB025648	100	-	-	0.478389	-	0.0223971	0.00954055	0.0712818
Otidea leporina	Ascomycota	UDB034775	100	-	-	0.497858	-	-	-	0.0712818
Unidentified sp. 5208_254	Ascomycota	UDB035129	91.27	0.0475956	0.115541	0.00556266	0.0308664	0.131183	0.0735986	0.0704854
Unidentified sp. 5208_363	Ascomycota	UDB034373	78.29	0.0983643	0.11935	-	0.0427381	0.00959877	0.0286217	0.0704854
Unidentified sp. 5208_65	Ascomycota	UDB033469	78.69	-	0.00253936	0.00556266	0.280172	0.175977	0.235788	0.0704854
Unidentified sp. 5208_291	Ascomycota	UDB039472	92.06	0.196729	0.063484	-	-	-	-	0.0692907
Unidentified sp. 5208_201	Zygomycota	UDB028184	89.8	0.00634608	0.00126968	0.0194693	0.206567	0.23677	0.219433	0.0688925
Unidentified sp. 5208_330	Ascomycota	UDB016223	83.87	0.039663	0.162519	-	0.0379894	0.0127984	0.0272587	0.0688925
Unidentified sp. 5208_339	Ascomycota	UDB022995	81.1	0.125335	0.0939563	-	0.0379894	0.0127984	0.0272587	0.0688925
Unidentified sp. 5208_183	Ascomycota	UDB035077	82.8	0.0111056	-	0.00556266	0.201819	0.249568	0.222159	0.0684942
Amphinema sp. 5208_233	Basidiomycota	UDB008299	97.85	-	-	0.0695333	0.30629	0.0575926	0.200352	0.0684942
Unidentified sp. 5208_388	Ascomycota	UDB0778491	90.46	-	-	-	-	0.54393	0.231699	0.0676978
Unidentified sp. 5208_264	Ascomycota	UDB026277	92.08	-	-	0.0723146	0.294418	0.0607922	0.1949	0.0672996
Unidentified sp. 5208_194	Ascomycota	UDB035120	75.67	0.215767	0.00380904	-	0.0498611	0.0223971	0.0381622	0.0665031
Cortinarius sp. 5208_231	Basidiomycota	UDB002176	97.2	-	-	-	0.0522354	0.460741	0.226247	0.0661049
Piloderma sp. 5208_431	Basidiomycota	UDB008314	100	-	-	0.45892	-	-	-	0.0657067
Unidentified sp. 5208_153	Basidiomycota	UDB034353	76.59	0.0317304	0.140934	-	0.0427381	0.0479939	0.0449769	0.0653085
Unidentified sp. 5208_310	Ascomycota	UDB025606	79.17	0.0111056	0.156171	-	0.0332407	0.0607922	0.0449769	0.0649102
Unidentified sp. 5208_102	Ascomycota	UDB035518	81.31	0.125335	0.0533266	-	0.0522354	0.0511934	0.0517916	0.0633174
Scytalidium fulvum	Ascomycota	UDB035518	98.18	0.0428361	0.149822	-	0.0332407	-	0.0190811	0.0633174
Unidentified sp. 5208_176	Basidiomycota	UDB028157	75.22	0.106297	0.0863382	-	0.0332407	0.0287963	0.0313475	0.0629191
Unidentified sp. 5208_258	Basidiomycota	UDB035142	79.29	0.131681	0.0533266	-	0.0569841	0.0287963	0.0449769	0.0629191
Unidentified sp. 5208_299	Basidiomycota	UDB035195	92.16	0.126922	0.0698324	-	0.0308664	0.0319959	0.0313475	0.0629191
Unidentified sp. 5208_324	Ascomycota	UDB035297	74.74	0.0777395	0.115541	-	0.0261177	0.0127984	0.020444	0.0617245
Unidentified sp. 5208_490	Ascomycota	UDB025585	91.25	0.03649	0.0063484	-	0.0379894	0.351955	0.17173	0.0613262
Unidentified sp. 5208_393	Ascomycota	UDB028032	82.89	0.115816	0.0812595	-	0.0237434	0.015998	0.020444	0.0605298
Exophiala sp. 5208_222	Ascomycota	UDB027982	100	-	-	0.0194693	0.19707	0.191975	0.1949	0.0597334
Unidentified sp. 5208_333	Basidiomycota	UDB034353	76.33	0.0713934	0.104114	-	0.021369	0.0447943	0.0313475	0.0597334
Unidentified sp. 5208_380	Ascomycota	UDB0778914	77.91	0.0222113	0.146013	-	0.0308664	0.0255967	0.0286217	0.0597334
Unidentified sp. 5208_429	Ascomycota	UDB035266	90.4	0.160239	0.0584053	0.00278133	-	0.00639918	0.00272587	0.0597334
Unidentified sp. 5208_279	Basidiomycota	UDB019770	84.83	0.0079326	-	-	0.113968	0.307161	0.196263	0.0593351
Trechispora invisitata	Basidiomycota	UDB024810	99.65	-	-	0.0556266	0.289669	0.0127984	0.17173	0.0581405
Russula queletii	Basidiomycota	UDB038012	100	-	-	0.0194693	0.325284	0.00639918	0.189448	0.0581405
Unidentified sp. 5208_419	Ascomycota	UDB016230	84.65	0.0206248	0.15744	-	0.00712301	0.0191975	0.0122664	0.0581405
Unidentified sp. 5208_41	Ascomycota	UDB035079	85.66	0.00475956	0.027933	0.00556266	0.166204	0.150381	0.159464	0.057344
Unidentified sp. 5208_347	Ascomycota	UDB026402	85.05	-	-	0.0139067	0.311038	0.0223971	0.188085	0.0569458
Unidentified sp. 5208_412	Basidiomycota	UDB035142	80	0.00634608	0.168867	-	0.0118717	0.00319959	0.00817762	0.0569458
Amphinema sp. 5208_188	Basidiomycota	UDB025532	99.65	-	-	-	0.30629	0.0415947	0.193537	0.0565476
Unidentified sp. 5208_401	Ascomycota	UDB016223	85.26	0.0206248	0.149822	-	0.0166204	0.00639918	0.0122664	0.0557511
Unidentified sp. 5208_392	Ascomycota	UDB015013	89.02	0.0475956	0.128238	-	0.00712301	0.015998	0.0109035	0.0553529
Inocybe sp. 5208_224	Basidiomycota	UDB032068	95.88	-	-	-	0.130589	0.265566	0.188085	0.0549547
Unidentified sp. 5208_460	Ascomycota	UDB023354	82.38	0.0126922	0.149822	-	0.0166204	0.00639918	0.0122664	0.05376
Unidentified sp. 5208_440	Basidiomycota	UDB035194	74.9	0.103124	0.063484	-	0.0284921	0.0223971	0.0258958	0.0533618
Mycena sp. 5208_273	Basidiomycota	UDB021972	99.36	-	0.00126968	0.361573	-	0.00639918	0.00272587	0.0529636
Unidentified sp. 5208_391	Ascomycota	UDB016230	93.44	0.039663	0.109192	-	0.0356151	0.0223971	0.0299846	0.0529636
Unidentified sp. 5208_268	Basidiomycota	UDB035463	84.04	0.107883	0.0723718	-	0.014246	-	0.00817762	0.0521671
Arthrobotrys sp. 5208_370	Ascomycota	UDB039472	95.31	0.176104	0.00888776	-	0.021369	0.0127984	0.0177182	0.0521671
Unidentified sp. 5208_309	Ascomycota	UDB0778927	82.68	0.00317304	-	0.280915	0.0474868	0.0223971	0.0367993	0.0517689
Tylospora fibrillosa	Basidiomycota	UDB002468	98.26	-	-	0.255883	0.0403637	0.0671914	0.0517916	0.0517689
Typhula sp. 5208_400	Basidiomycota	UDB033340	95.45	0.0444226	0.091417	-	0.0118717	0.0735906	0.0381622	0.0509725
Amphinema sp. 5208_234	Basidiomycota	UDB027332	100	-	-	0.191912	0.0308664	0.143982	0.0790503	0.0505742
Mycetinis scorodonius	Basidiomycota	UDB037315	99.75	-	-	0.350448	-	-	-	0.050176
Unidentified sp. 5208_186	Ascomycota	UDB028052	83.97	0.0555282	0.0711021	0.00278133	0.0664815	0.0127984	0.043614	0.0493796
Unidentified sp. 5208_427	Ascomycota	UDB0778925	76.28	-	-	-	0.0688558	0.303961	0.169004	0.0493796
Unidentified sp. 5208_307	Ascomycota	UDB020915	90.16	0.0317304	0.102844	-	0.0237434	0.0383951	0.0299846	0.0489813
Helotiales sp. 5208_325	Ascomycota	UDB027992	100	0.0079326	0.00126968	0.222507	0.0664815	0.0287963	0.0504286	0.0489813
Calycellina sp. 5208_189	Ascomycota	UDB0778526	97.11	-	-	-	0.175701	0.15358	0.166278	0.0485831
Unidentified sp. 5208_265	Zygomycota	UDB028005	82.25	-	-	-	0.132963	0.207973	0.164915	0.0481849
Inocybe sp. 5208_422	Basidiomycota	UDB025590	99.63	-	-	-	0.287295	-	0.164915	0.0481849
Phallus impudicus	Basidiomycota	UDB038029	100	0.00634608	0.00126968	0.0361573	0.149583	0.121584	0.137657	0.0473885
Alternaria alternata	Ascomycota	UDB0780764	100	0.0904317	0.0342814	0.00278133	0.0284921	0.0671914	0.0449769	0.0469902
Hygrocybe sp. 5208_190	Basidiomycota	UDB017618	96.15	0.00317304	0.106653	-	0.0356151	0.0479939	0.0408881	0.0461938
Cortinarius claricolor	Basidiomycota	UDB035801	100	-	-	-	-	0.371152	0.158101	0.0461938
Unidentified sp. 5208_263	Basidiomycota	UDB016438	88.2	-	-	-	0.102097	0.230371	0.156738	0.0457956
Unidentified sp. 5208_452	Ascomycota	UDB035397	84.21	0.0317304	0.107923	-	0.0166204	0.00959877	0.0136294	0.0457956
Unidentified sp. 5208_305	Zygomycota	UDB028005	83.1	-	-	-	0.0427381	0.307161	0.155375	0.0453973
Hygrophorus sp. 5208_259	Basidiomycota	UDB0778333	95	-	-	-	0.0261177	0.326358	0.154012	0.0449991
Gilmaniella sp. 5208_280	Ascomycota	UDB035211	96.4	0.00317304	-	0.00556266	0.182824	0.102387	0.14856	0.0449991
Unidentified sp. 5208_287	Basidiomycota	UDB0780233	89.86	0.0142787	-	-	0.144835	0.137582	0.141745	0.0449991
Unidentified sp. 5208_336	Basidiomycota	UDB018882	90.2	0.123749	0.0165058	-	0.0451124	0.00959877	0.0299846	0.0449991
Unidentified sp. 5208_128	Ascomycota	UDB022758	80.39	-	0.0063484	-	0.218439	0.0479939	0.145834	0.0446009
Microsphaeropsis sp. 5208_367	Ascomycota	UDB035476	96.7	0.0523552	0.0723718	-	0.0237434	0.0383951	0.0299846	0.0446009
Unidentified sp. 5208_342	Ascomycota	UDB035157	91.89	-	0.00126968	0.0111253	0.0997222	0.204774	0.144471	0.0442027
Unidentified sp. 5208_450	Basidiomycota	UDB035142	79.78	0.0206248	0.111732	-	0.00712301	0.0223971	0.0136294	0.0442027
Unidentified sp. 5208_498	Ascomycota	UDB035342	84.9	0.153893	0.00761808	-	0.014246	0.00319959	0.00954055	0.0438045
Unidentified sp. 5208_301	Ascomycota	UDB028476	93.42	-	-	0.0472826	0.0474868	0.230371	0.12539	0.0434062
Trichophaea sp. 5208_335	Ascomycota	UDB031688	98.83	0.00475956	-	0.0305946	0.0925992	0.179177	0.129479	0.0434062
Unidentified sp. 5208_357	Chytridiomycota	UDB035384	91.67	0.0936047	0.0444388	-	0.021369	0.0191975	0.020444	0.0434062
Unidentified sp. 5208_523	Basidiomycota	UDB035194	89.43	0.0253843	0.104114	-	0.0237434	0.00319959	0.0149923	0.0434062
Humicolopsis cephalosporioides	Ascomycota	UDB035048	100	0.00158652	-	-	0.121091	0.175977	0.144471	0.0426098
Unidentified sp. 5208_472	Ascomycota	UDB035427	82.35	0.0698069	0.0622143	0.00278133	0.00712301	0.0319959	0.0177182	0.0426098
Typhula sp. 5208_378	Basidiomycota	UDB033340	95.45	0.0555282	0.0660234	-	0.0237434	0.0287963	0.0258958	0.0422116
Mytilinidion sp. 5208_415	Ascomycota	UDB025606	100	0.00951913	0.00126968	0.100128	0.137712	0.015998	0.085865	0.0422116
Unidentified sp. 5208_466	Ascomycota	UDB026401	91.39	0.118989	0.0241239	-	0.014246	0.0191975	0.0163552	0.0422116
Cleistothelebolus sp. 5208_360	Ascomycota	UDB035120	94.24	0.00317304	-	0.00556266	0.10922	0.172778	0.136294	0.0414151
Diplonaevia sp. 5208_373	Ascomycota	UDB0778507	97.52	0.00158652	-	0.0445013	0.0902248	0.15678	0.118575	0.0414151
Unidentified sp. 5208_351	Basidiomycota	UDB013417	87.5	0.00158652	0.0152362	0.00278133	0.021369	0.255967	0.121301	0.0410169
Unidentified sp. 5208_477	Basidiomycota	UDB039706	89.86	0.0222113	0.0939563	-	0.0332407	0.00319959	0.020444	0.0410169
Unidentified sp. 5208_486	Ascomycota	UDB016223	84.68	0.0269709	0.0749111	0.00278133	0.0261177	0.0447943	0.0340734	0.0406187
Unidentified sp. 5208_474	Basidiomycota	UDB035142	81.75	0.0682204	0.0584053	-	0.014246	0.0191975	0.0163552	0.0402205
Unidentified sp. 5208_501	Ascomycota	UDB0780355	82.8	0.0571148	0.0787202	-	0.00712301	-	0.00408881	0.0402205
Unidentified sp. 5208_292	Ascomycota	UDB027816	80.92	0.0190383	0.0837989	0.016688	0.0166204	0.0287963	0.021807	0.0398222
Unidentified sp. 5208_611	Basidiomycota	UDB039679	80.16	0.0682204	0.0723718	-	-	-	-	0.0398222
Unidentified sp. 5208_426	Ascomycota	UDB035451	85.94	0.0555282	0.00507872	-	0.0593585	0.111986	0.0817762	0.039424
Unidentified sp. 5208_428	Ascomycota	UDB031416	78.04	0.0920182	0.0292026	-	0.0308664	0.015998	0.0245329	0.039424
Inocybe mixtilis	Basidiomycota	UDB031428	100	-	-	-	0.0736045	0.214373	0.133568	0.0390258
Unidentified sp. 5208_397	Basidiomycota	UDB037566	88.26	0.107883	0.0063484	-	0.0379894	0.0287963	0.0340734	0.0390258
Elaphomyces sp. 5208_271	Ascomycota	UDB0778578	100	-	-	0.0611893	0.0759788	0.137582	0.10222	0.0386276
Unidentified sp. 5208_372	Ascomycota	UDB035260	87.64	-	-	0.00278133	0.0593585	0.227171	0.130842	0.0386276
Diplodia agrifolia	Ascomycota	UDB035100	99.21	0.0206248	0.095226	-	0.021369	-	0.0122664	0.0386276
Unidentified sp. 5208_550	Ascomycota	UDB035504	82.24	-	0.123159	-	-	-	-	0.0386276
Rhytismatales sp. 5208_152	Ascomycota	UDB034965	97.53	0.0824991	0.00126968	0.075096	0.0166204	0.0287963	0.021807	0.0382293
Russula adusta	Basidiomycota	UDB023484	100	0.0380765	-	0.00556266	0.0284921	0.182377	0.0940426	0.0378311
Unidentified sp. 5208_303	Ascomycota	UDB035088	86.9	-	-	0.00278133	0.147209	0.102387	0.128116	0.0378311
Unidentified sp. 5208_555	Ascomycota	UDB022974	83.67	0.0491821	0.0711021	-	0.0118717	-	0.00681468	0.0366365
Otidea mirabilis	Ascomycota	UDB003117	100	-	-	-	0.0807275	0.179177	0.122664	0.03584
Unidentified sp. 5208_503	Ascomycota	UDB018066	99.63	0.0571148	0.00253936	0.016688	0.0403637	0.0927881	0.0626951	0.03584
Russula nauseosa	Basidiomycota	UDB0780680	92.62	-	-	0.0723146	0.0973479	0.070391	0.085865	0.0354418
Tomentella ellisii	Basidiomycota	UDB037702	100	-	-	0.211381	0.0261177	0.00639918	0.0177182	0.0354418
Typhula sp. 5208_442	Basidiomycota	UDB028064	100	0.107883	0.0215846	-	-	0.00639918	0.00272587	0.0346453
Amanita porphyria	Basidiomycota	UDB033340	95.45	-	-	0.241976	-	-	-	0.0346453
Unidentified sp. 5208_681	Basidiomycota	UDB037490	100	0.0904317	0.0241239	-	0.014246	0.015998	0.0149923	0.0346453
Tomentella sp. 5208_470	Basidiomycota	UDB035639	81.72	-	-	0.205819	0.0284921	-	0.0163552	0.0342471
Cortinarius fuscescens	Basidiomycota	UDB020329	99.68	-	0.00253936	0.00556266	0.021369	0.23357	0.111761	0.0342471
Mortierella sp. 5208_328	Zygomycota	UDB038282	98.92	-	-	0.00278133	0.140086	0.0799898	0.114487	0.0338489
Unidentified sp. 5208_337	Ascomycota	UDB027923	99.1	0.0079326	0.0888776	-	0.014246	0.0127984	0.0136294	0.0338489
Unidentified sp. 5208_461	Basidiomycota	UDB028324	84.25	-	-	-	-	0.271965	0.11585	0.0338489
Helicodendron coniferarum	Ascomycota	UDB027787	87.8	-	-	-	0.0783532	0.166379	0.11585	0.0338489
Unidentified sp. 5208_210	Ascomycota	UDB035485	98.18	0.0126922	0.0584053	0.00278133	0.0498611	0.0255967	0.0395252	0.0334507
Lachnellula sp. 5208_165	Ascomycota	UDB022974	79.84	0.0285574	0.0114271	0.00278133	0.0688558	0.0831894	0.0749615	0.0330525
Unidentified sp. 5208_366	Ascomycota	UDB018840	95.4	0.0111056	0.0685627	0.00278133	0.0403637	0.0127984	0.0286217	0.0330525
Unidentified sp. 5208_51	Ascomycota	UDB027816	79.01	0.0237978	0.00888776	-	0.0736045	0.0959877	0.0831391	0.0330525
Discocistella sp. 5208_584	Ascomycota	UDB028032	92.66	-	0.0063484	0.0389386	0.12584	0.0351955	0.0872279	0.0330525
Nectriopsis sp. 5208_358	Ascomycota	UDB028412	98.76	0.00158652	-	0.0472826	0.0902248	0.0831894	0.0872279	0.0326542
Unidentified sp. 5208_293	Ascomycota	UDB0778299	97.63	-	-	0.00556266	0.123466	0.0831894	0.106309	0.0318578
Unidentified sp. 5208_297	Ascomycota	UDB016153	87.21	0.0253843	0.0736414	-	0.014246	-	0.00817762	0.0318578
Unidentified sp. 5208_424	Ascomycota	UDB0780457	84.08	0.0253843	-	-	0.0546098	0.131183	0.0872279	0.0318578
Unidentified sp. 5208_448	Basidiomycota	UDB031688	92.25	0.00951913	0.0850686	-	0.00474868	0.015998	0.00954055	0.0318578
Hygrophorus agathosmus	Basidiomycota	UDB034353	76.36	-	-	0.2086	0.00474868	0.00639918	0.00545175	0.0314596
Amphinema sp. 5208_636	Basidiomycota	UDB021778	100	-	-	0.219725	-	-	-	0.0314596
Typhula sp. 5208_485	Basidiomycota	UDB026397	100	0.0840856	0.0304723	-	0.00237434	-	0.00136294	0.0310613
Arthrobotrys sp. 5208_514	Ascomycota	UDB033340	95.45	0.0317304	0.0520569	-	0.0356151	0.00639918	0.0231699	0.0310613
Unidentified sp. 5208_530	Basidiomycota	UDB039472	95.65	0.03649	0.0660234	-	0.00712301	-	0.00408881	0.0310613
Unidentified sp. 5208_650	Ascomycota	UDB013044	88.7	0.079326	0.0266633	0.00278133	0.00949735	0.00319959	0.00681468	0.0306631
Typhula sp. 5208_455	Basidiomycota	UDB035391	78.31	0.0539417	0.0533266	-	-	-	-	0.0302649
Lindra sp. 5208_505	Ascomycota	UDB033340	95.45	0.0079326	-	0.00278133	0.0688558	0.131183	0.0954055	0.0302649
Unidentified sp. 5208_579	Ascomycota	UDB035267	94.23	0.0206248	0.00888776	0.0222507	0.0831018	0.0415947	0.0654209	0.0302649
Unidentified sp. 5208_129	Basidiomycota	UDB035260	86.1	0.00951913	0.0266633	-	0.104471	0.0127984	0.0654209	0.0298667
Unidentified sp. 5208_131	Ascomycota	UDB037329	90.7	0.00475956	-	-	0.0759788	0.127984	0.0981314	0.0298667
Typhula sp. 5208_383	Basidiomycota	UDB035239	89.76	0.0904317	0.0152362	-	0.014246	-	0.00817762	0.0298667
Unidentified sp. 5208_458	Basidiomycota	UDB033340	95.45	0.0206248	0.0609446	-	0.0332407	-	0.0190811	0.0298667
Unidentified sp. 5208_286	Ascomycota	UDB039679	88.11	0.00634608	0.0774505	-	0.00712301	0.015998	0.0109035	0.0290702
Unidentified sp. 5208_475	Ascomycota	UDB035011	93.44	0.0333169	0.0482478	-	0.0166204	0.0223971	0.0190811	0.0290702
Microsphaeropsis sp. 5208_662	Ascomycota	UDB035230	85.37	0.0333169	0.059675	-	0.00237434	0.0127984	0.00681468	0.0290702
Helotiales sp. 5208_748	Ascomycota	UDB035476	95.22	0.07298	0.0342814	-	-	-	-	0.0290702
Unidentified sp. 5208_543	Ascomycota	UDB0778516	94.05	0.0317304	0.059675	-	0.00949735	0.00319959	0.00681468	0.028672
Botrytis allii	Ascomycota	UDB0780355	81.82	0.0285574	0.00380904	0.108472	0.014246	0.0191975	0.0163552	0.028672
Russula vesca	Basidiomycota	UDB035382	100	-	-	0.0111253	0.021369	0.185576	0.0913167	0.0282738
Unidentified sp. 5208_318	Basidiomycota	UDB037235	100	0.00158652	-	0.158536	0.00949735	0.0255967	0.0163552	0.0278756
Unidentified sp. 5208_414	Basidiomycota	UDB0780211	75.76	0.00634608	0.0787202	-	0.00949735	-	0.00545175	0.0278756
Bacidia arceutina	Ascomycota	UDB035797	77.62	0.00158652	0.0876079	-	-	-	-	0.0278756
Candida sp. 5208_645	Ascomycota	UDB022803	99.6	-	-	-	0.0166204	0.201574	0.0954055	0.0278756
Unidentified sp. 5208_463	Ascomycota	UDB028152	98.22	0.0111056	0.0711021	-	0.00474868	0.0127984	0.00817762	0.0274773
Spizellomyces sp. 5208_602	Chytridiomycota	UDB035417	81.23	0.0571148	0.0330117	-	0.00712301	0.0127984	0.00954055	0.0274773
Unidentified sp. 5208_513	Basidiomycota	UDB035270	94.12	0.0571148	0.00888776	-	0.0379894	0.0287963	0.0340734	0.0270791
Unidentified sp. 5208_203	Ascomycota	UDB031123	86.61	0.0285574	0.035551	-	0.014246	0.0479939	0.0286217	0.0266809
Unidentified sp. 5208_409	Basidiomycota	UDB035063	82.8	-	-	-	0.144835	0.0191975	0.0913167	0.0266809
Unidentified sp. 5208_519	Basidiomycota	UDB036611	93.26	0.0475956	0.0368207	-	0.00712301	0.015998	0.0109035	0.0266809
Unidentified sp. 5208_532	Basidiomycota	UDB039562	86.67	0.00951913	0.067293	-	0.00712301	0.015998	0.0109035	0.0266809
Unidentified sp. 5208_554	Ascomycota	UDB037456	92.54	0.0602878	0.027933	-	0.0166204	-	0.00954055	0.0266809
Cladophialophora sp. 5208_638	Ascomycota	UDB035264	85.77	-	-	0.116816	0.0498611	0.0127984	0.0340734	0.0266809
Unidentified sp. 5208_274	Ascomycota	UDB026069	98.15	0.0269709	0.027933	0.00278133	0.0474868	0.015998	0.0340734	0.0258845
Thelephora albomarginata	Basidiomycota	UDB0780457	83.47	0.00158652	0.00126968	0.169661	-	0.00639918	0.00272587	0.0258845
Unidentified sp. 5208_480	Ascomycota	UDB016649	100	0.0126922	0.059675	0.0111253	0.00474868	0.0127984	0.00817762	0.0258845
Inocybe cervicolor	Basidiomycota	UDB035217	81.89	-	-	-	0.151958	0.00319959	0.0885909	0.0258845
Unidentified sp. 5208_635	Ascomycota	UDB024670	100	0.039663	0.0457085	-	-	0.00959877	0.00408881	0.0254862
Unidentified sp. 5208_238	Basidiomycota	UDB035504	83	0.0967778	-	-	0.00474868	-	0.00272587	0.025088
Unidentified sp. 5208_653	Ascomycota	UDB031435	89.16	0.0253843	0.0533266	-	0.00949735	0.00319959	0.00681468	0.025088
Unidentified sp. 5208_157	Ascomycota	UDB027635	78.7	-	-	0.00278133	0.0617328	0.111986	0.0831391	0.0246898
Mycenella sp. 5208_272	Basidiomycota	UDB034965	88.52	-	-	-	0.021369	0.169578	0.0845021	0.0246898
Unidentified sp. 5208_338	Zygomycota	UDB017867	95.95	-	-	-	0.0237434	0.166379	0.0845021	0.0246898
Mortierella sp. 5208_399	Zygomycota	UDB027447	83.47	-	-	0.0111253	0.0688558	0.0927881	0.0790503	0.0246898
Unidentified sp. 5208_482	Ascomycota	UDB028088	97.58	0.0158652	-	0.00278133	0.0902248	0.0415947	0.0695098	0.0246898
Unidentified sp. 5208_629	Ascomycota	UDB035427	88.55	0.039663	0.0431691	-	0.00712301	-	0.00408881	0.0246898
Unidentified sp. 5208_82	Ascomycota	UDB0780355	82.4	0.00158652	0.00761808	-	0.0807275	0.0671914	0.0749615	0.0246898
Unidentified sp. 5208_123	Ascomycota	UDB035164	91.42	0.0237978	0.00888776	-	0.0546098	0.0511934	0.0531545	0.0242916
Typhula sp. 5208_402	Basidiomycota	UDB027816	82.1	0.0460091	0.0152362	-	0.0356151	0.015998	0.0272587	0.0242916
Helotiales sp. 5208_476	Ascomycota	UDB033340	95.45	-	-	0.00556266	0.0736045	0.0895885	0.0804132	0.0242916
Unidentified sp. 5208_489	Ascomycota	UDB026401	100	-	-	-	0.0878505	0.0767902	0.0831391	0.0242916
Unidentified sp. 5208_497	Basidiomycota	UDB0778916	75.65	0.039663	0.0330117	-	0.021369	0.00319959	0.0136294	0.0242916
Unidentified sp. 5208_512	Basidiomycota	UDB035797	80.37	0.00951913	0.0368207	-	0.00949735	0.070391	0.0354363	0.0242916
Unidentified sp. 5208_565	Basidiomycota	UDB028325	83.6	0.0285574	0.0380904	-	0.0189947	0.015998	0.0177182	0.0242916
Unidentified sp. 5208_614	Basidiomycota	UDB033739	90.8	0.00158652	-	0.105691	0.0237434	0.0383951	0.0299846	0.0242916
Amphinema sp. 5208_300	Basidiomycota	UDB027570	82.14	-	-	0.133504	0.00474868	0.0319959	0.0163552	0.0238933
Lachnellula occidentalis	Ascomycota	UDB025599	99.63	0.0111056	-	-	0.00712301	0.15998	0.0722356	0.0238933
Unidentified sp. 5208_369	Basidiomycota	UDB0778864	99.16	-	-	0.00278133	0.0498611	0.118385	0.0790503	0.0234951
Unidentified sp. 5208_411	Basidiomycota	UDB035392	92.08	0.0285574	0.00761808	0.0278133	0.00237434	0.0767902	0.0340734	0.0234951
Neonectria sp. 5208_421	Ascomycota	UDB025726	92.73	-	-	0.0222507	0.0831018	0.0511934	0.0695098	0.0234951
Calycellina sp. 5208_571	Ascomycota	UDB027562	100	-	-	0.050064	0.0949735	0.00319959	0.0558804	0.0234951
Typhula sp. 5208_581	Basidiomycota	UDB0778526	97.11	0.0237978	0.0469782	-	0.0166204	-	0.00954055	0.0234951
Russula nauseosa	Basidiomycota	UDB033340	95.45	-	-	0.025032	0.021369	0.127984	0.0667839	0.0230969
Unidentified sp. 5208_478	Basidiomycota	UDB011239	100	0.0555282	0.0152362	-	0.0189947	0.00959877	0.0149923	0.0230969
Unidentified sp. 5208_689	Ascomycota	UDB038143	73.42	0.0111056	-	0.00556266	0.0308664	0.115185	0.0667839	0.0230969
Unidentified sp. 5208_774	Ascomycota	UDB035209	93.98	0.0349035	0.0368207	-	0.00474868	0.015998	0.00954055	0.0230969
Inocybe lacera	Basidiomycota	UDB0778922	91.94	-	-	-	0.132963	0.00319959	0.0776874	0.0226987
Unidentified sp. 5208_371	Ascomycota	UDB036014	100	0.0079326	0.0431691	0.00556266	0.0308664	0.00959877	0.021807	0.0226987
Ganoderma applanatum	Basidiomycota	UDB020919	81.2	0.0333169	0.00253936	0.0305946	0.0427381	0.015998	0.0313475	0.0226987
Unidentified sp. 5208_468	Ascomycota	UDB0778969	100	-	-	-	0.135337	-	0.0776874	0.0226987
Ramaria sp. 5208_484	Basidiomycota	UDB034965	87.65	-	-	-	0.0973479	0.0511934	0.0776874	0.0226987
Unidentified sp. 5208_430	Ascomycota	UDB024967	94.2	-	0.0647537	-	0.00474868	0.00959877	0.00681468	0.0223005
Unidentified sp. 5208_439	Basidiomycota	UDB028324	84.77	0.0174517	0.0393601	-	0.0308664	0.00319959	0.0190811	0.0223005
Unidentified sp. 5208_541	Ascomycota	UDB0754266	91.21	0.00317304	0.0685627	-	-	-	-	0.0223005
Unidentified sp. 5208_577	Basidiomycota	UDB020929	79.78	0.0174517	0.0520569	-	0.00949735	-	0.00545175	0.0223005
Unidentified sp. 5208_695	Ascomycota	UDB035639	80.81	0.0285574	0.0444388	-	0.00474868	0.00319959	0.00408881	0.0223005
Unidentified sp. 5208_162	Ascomycota	UDB035293	81.99	0.0285574	0.0190452	-	0.021369	0.0415947	0.0299846	0.0219022
Unidentified sp. 5208_184	Ascomycota	UDB0780457	84	0.0174517	0.00126968	0.0945653	0.0166204	0.00639918	0.0122664	0.0219022
Unidentified sp. 5208_443	Basidiomycota	UDB0780688	86.89	-	0.00253936	0.0639706	0.0522354	0.0255967	0.0408881	0.0219022
Unidentified sp. 5208_533	Ascomycota	UDB038237	84.69	0.0380765	0.0228542	0.00556266	0.00712301	0.0255967	0.0149923	0.0219022
Tremella sp. 5208_631	Basidiomycota	UDB027788	83.89	0.0698069	0.00507872	-	0.0166204	-	0.00954055	0.0219022
Unidentified sp. 5208_781	Ascomycota	UDB035195	94.47	0.0666339	0.0152362	-	0.00237434	-	0.00136294	0.0219022
Unidentified sp. 5208_179	Ascomycota	UDB024195	81.18	0.0126922	0.00761808	-	0.0403637	0.0735906	0.0545175	0.021504
Unidentified sp. 5208_220	Basidiomycota	UDB025606	79.25	0.00951913	0.0418994	-	0.0284921	0.00959877	0.020444	0.021504
Inocybe sp. 5208_319	Basidiomycota	UDB035639	93.18	-	-	0.00556266	0.123466	-	0.0708727	0.021504
Unidentified sp. 5208_761	Ascomycota	UDB024912	96.39	0.0079326	0.0495175	-	0.0166204	0.00959877	0.0136294	0.021504
Unidentified sp. 5208_793	Ascomycota	UDB015013	88.66	-	0.0685627	-	-	-	-	0.021504
Humaria sp. 5208_288	Ascomycota	UDB035297	74.48	-	-	0.0194693	0.0854762	0.0319959	0.0626951	0.0211058
Heterobasidion sp. 5208_562	Basidiomycota	UDB027628	100	0.00634608	-	0.130723	0.00237434	0.00319959	0.00272587	0.0211058
Hygrocybe sp. 5208_580	Ascomycota	UDB0778758	100	0.0158652	0.0533266	-	-	0.00319959	0.00136294	0.0211058
Unidentified sp. 5208_604	Basidiomycota	UDB017618	96.15	0.0523552	0.0190452	-	0.0118717	-	0.00681468	0.0211058
Unidentified sp. 5208_702	Basidiomycota	UDB035639	81	0.0317304	0.0304723	-	0.0118717	0.0127984	0.0122664	0.0211058
Ophiostoma sp. 5208_721	Ascomycota	UDB035797	93.63	-	-	-	0.12584	-	0.0722356	0.0211058
Dothideomycetes sp. 5208_789	Ascomycota	UDB035306	97.39	0.0079326	0.0571356	-	0.00237434	0.00639918	0.00408881	0.0211058
Unidentified sp. 5208_526	Basidiomycota	UDB0778922	95.98	0.0079326	0.0533266	-	0.0118717	-	0.00681468	0.0207076
Russula betularum	Basidiomycota	UDB0780284	80.98	0.00634608	-	0.116816	0.014246	-	0.00817762	0.0207076
Ramaria sp. 5208_589	Basidiomycota	UDB037644	100	0.0253843	0.0393601	-	-	0.015998	0.00681468	0.0207076
Unidentified sp. 5208_607	Basidiomycota	UDB033477	96.08	-	-	-	0.102097	0.0287963	0.0708727	0.0207076
Unidentified sp. 5208_551	Ascomycota	UDB023652	87.89	-	-	-	0.0261177	0.127984	0.0695098	0.0203093
Unidentified sp. 5208_700	Ascomycota	UDB035120	93.39	-	-	-	0.0736045	0.0639918	0.0695098	0.0203093
Unidentified sp. 5208_704	Ascomycota	UDB017870	86.67	0.00158652	0.063484	-	-	-	-	0.0203093
Amanita fulva	Basidiomycota	UDB0780305	86.44	0.00317304	-	0.0945653	0.0189947	0.0223971	0.020444	0.0203093
Tomentella lateritia	Basidiomycota	UDB037547	100	-	-	0.008344	0.0593585	0.070391	0.064058	0.0199111
Unidentified sp. 5208_491	Basidiomycota	UDB039514	99.37	0.0682204	0.00126968	-	0.00474868	0.0127984	0.00817762	0.0199111
Unidentified sp. 5208_548	Ascomycota	UDB0780181	82.59	-	-	0.00278133	0.111594	0.00639918	0.0667839	0.0199111
Unidentified sp. 5208_566	Basidiomycota	UDB035079	85.71	0.00158652	-	0.0305946	0.0451124	0.0607922	0.0517916	0.0199111
Unidentified sp. 5208_686	Basidiomycota	UDB038237	89.27	0.0126922	0.0482478	-	-	0.0127984	0.00545175	0.0199111
Tomentella sp. 5208_436	Basidiomycota	UDB0754293	82.3	-	-	-	0.0569841	0.0799898	0.0667839	0.0195129
Ochrocladosporium sp. 5208_510	Ascomycota	UDB018515	97.79	-	0.0418994	0.008344	0.0189947	0.015998	0.0177182	0.0195129
Unidentified sp. 5208_522	Ascomycota	UDB028324	94.38	-	-	-	0.0854762	0.0415947	0.0667839	0.0195129
Typhula sp. 5208_582	Basidiomycota	UDB027816	79.62	0.0491821	0.0190452	-	0.00474868	0.00319959	0.00408881	0.0195129
Unidentified sp. 5208_616	Ascomycota	UDB033340	95.45	0.00951913	0.0418994	-	0.014246	0.0127984	0.0136294	0.0195129
Unidentified sp. 5208_504	Ascomycota	UDB0780457	85.25	0.00634608	-	0.0778773	0.0284921	0.0127984	0.021807	0.0191147
Unidentified sp. 5208_61	Ascomycota	UDB035046	79.3	-	0.00380904	-	0.0427381	0.0863889	0.0613321	0.0191147
Unidentified sp. 5208_660	Basidiomycota	UDB035164	91.42	0.0523552	0.0165058	-	-	0.00639918	0.00272587	0.0191147
Scytalidium sp. 5208_674	Ascomycota	UDB0754293	92.65	0.0682204	-	-	0.00949735	0.00319959	0.00681468	0.0191147
Unidentified sp. 5208_714	Ascomycota	UDB035513	95.29	0.0237978	0.0292026	-	0.0189947	0.00639918	0.0136294	0.0191147
Agaricales sp. 5208_829	Basidiomycota	UDB027816	86.74	-	-	-	0.111594	0.00319959	0.0654209	0.0191147
Hemimycena sp. 5208_598	Basidiomycota	UDB037361	95.31	0.0079326	0.0418994	-	0.0189947	0.00319959	0.0122664	0.0187164
Peniophorella sp. 5208_605	Basidiomycota	UDB039706	95.65	0.0491821	0.0165058	-	0.00712301	-	0.00408881	0.0187164
Unidentified sp. 5208_741	Ascomycota	UDB0777922	74.74	0.0602878	0.0114271	-	-	-	-	0.0187164
Hygrocybe sp. 5208_195	Ascomycota	UDB017618	96.15	-	0.00380904	-	0.0617328	0.054393	0.0586063	0.0183182
Unidentified sp. 5208_496	Ascomycota	UDB035156	89.39	-	-	0.0222507	0.0593585	0.0415947	0.0517916	0.0183182
Pleospora paludiscirpi	Ascomycota	UDB035337	98.82	0.0428361	0.0114271	-	0.021369	0.00319959	0.0136294	0.0183182
Unidentified sp. 5208_529	Ascomycota	UDB0780355	93.55	0.0491821	0.0190452	-	-	-	-	0.0183182
Unidentified sp. 5208_531	Ascomycota	UDB027474	80.15	0.039663	0.0126968	-	0.0166204	0.0127984	0.0149923	0.0183182
Hemimycena sp. 5208_649	Basidiomycota	UDB037361	96.88	-	-	-	-	0.147181	0.0626951	0.0183182
Unidentified sp. 5208_713	Ascomycota	UDB028324	84.58	0.00317304	0.0558659	-	-	-	-	0.0183182
Unidentified sp. 5208_794	Ascomycota	UDB035192	83.58	-	-	-	0.0688558	0.054393	0.0626951	0.0183182
Unidentified sp. 5208_796	Ascomycota	UDB035046	79.69	0.00634608	-	0.0361573	0.0664815	0.00319959	0.0395252	0.0183182
Unidentified sp. 5208_824	Ascomycota	UDB0754106	85.23	-	0.0584053	-	-	-	-	0.0183182
Unidentified sp. 5208_495	Basidiomycota	UDB036832	82.28	0.00158652	-	-	0.0498611	0.0735906	0.0599692	0.01792
Unidentified sp. 5208_537	Ascomycota	UDB035144	90.67	0.00475956	-	-	0.0664815	0.0447943	0.0572433	0.01792
Unidentified sp. 5208_670	Ascomycota	UDB035504	77.1	0.0491821	0.00126968	-	0.0284921	0.00319959	0.0177182	0.01792
Unidentified sp. 5208_703	Ascomycota	UDB035063	84.03	-	-	0.008344	0.0997222	-	0.0572433	0.01792
Cortinarius lignicola	Basidiomycota	UDB021464	99.66	-	-	0.0472826	0.0474868	0.0255967	0.0381622	0.01792
Tuber anniae	Ascomycota	UDB028385	100	-	-	0.0973466	0.0189947	0.00639918	0.0136294	0.01792
Mollisia sp. 5208_802	Ascomycota	UDB0778853	96.27	0.00951913	0.0380904	-	0.0118717	0.0127984	0.0122664	0.01792
Unidentified sp. 5208_323	Ascomycota	UDB033201	88.07	0.00951913	0.035551	-	0.021369	0.00319959	0.0136294	0.0175218
Unidentified sp. 5208_441	Basidiomycota	UDB038079	78.93	-	-	0.0361573	0.0474868	0.0351955	0.042251	0.0175218
Unidentified sp. 5208_606	Basidiomycota	UDB013073	87.38	0.03649	0.0215846	-	-	0.0127984	0.00545175	0.0175218
Polyporus sp. 5208_617	Basidiomycota	UDB0780431	99.67	-	-	0.122379	-	-	-	0.0175218
Unidentified sp. 5208_643	Ascomycota	UDB035169	88.1	0.0444226	0.0063484	-	-	0.0351955	0.0149923	0.0175218
Spizellomyces sp. 5208_667	Chytridiomycota	UDB035270	94.12	0.0587013	0.00888776	-	-	-	-	0.0175218
Mortierella sp. 5208_377	Zygomycota	UDB027345	100	0.0079326	0.00126968	0.0139067	0.0308664	0.0607922	0.043614	0.0171236
Unidentified sp. 5208_438	Basidiomycota	UDB0780181	81.85	0.0380765	-	0.008344	0.021369	0.0223971	0.021807	0.0171236
Lactarius deliciosus	Basidiomycota	UDB039335	100	-	-	-	-	0.137582	0.0586063	0.0171236
Unidentified sp. 5208_538	Ascomycota	UDB0780781	92.31	0.00634608	0.035551	-	0.0261177	-	0.0149923	0.0171236
Unidentified sp. 5208_586	Ascomycota	UDB035297	75.89	0.00634608	0.0457085	-	0.00712301	-	0.00408881	0.0171236
Sebacina sp. 5208_619	Basidiomycota	UDB016431	100	-	-	-	0.0997222	0.00319959	0.0586063	0.0171236
Unidentified sp. 5208_462	Zygomycota	UDB028005	83.45	0.00158652	-	-	0.0237434	0.0991873	0.0558804	0.0167253
Unidentified sp. 5208_500	Basidiomycota	UDB035392	77.11	-	-	0.0389386	0.0522354	0.0191975	0.0381622	0.0167253
Verticillium sp. 5208_564	Ascomycota	UDB0780924	100	-	-	0.016688	0.0356151	0.0671914	0.0490657	0.0167253
Unidentified sp. 5208_603	Basidiomycota	UDB015090	92.75	0.0222113	-	0.00278133	0.0189947	0.0607922	0.0367993	0.0167253
Sistotrema sp. 5208_634	Basidiomycota	UDB024818	96.11	0.00317304	-	-	0.0451124	0.0671914	0.0545175	0.0167253
Unidentified sp. 5208_170	Ascomycota	UDB025067	79.86	0.00317304	-	-	0.021369	0.0959877	0.0531545	0.0163271
Unidentified sp. 5208_326	Ascomycota	UDB0780975	93.66	0.00158652	0.0063484	0.016688	0.0498611	0.0255967	0.0395252	0.0163271
Amanita muscaria	Basidiomycota	UDB037732	100	0.00158652	-	0.0111253	0.00949735	0.102387	0.0490657	0.0163271
Unidentified sp. 5208_785	Basidiomycota	UDB025540	93.54	-	-	0.0139067	0.0854762	-	0.0490657	0.0163271
Spizellomyces sp. 5208_800	Chytridiomycota	UDB035270	95.45	0.0142787	0.0406298	-	-	-	-	0.0163271
Unidentified sp. 5208_278	Basidiomycota	UDB036462	78.09	-	-	-	0.0831018	0.015998	0.0545175	0.0159289
Russula sanguinea	Basidiomycota	UDB031355	100	-	-	-	0.00474868	0.121584	0.0545175	0.0159289
Unidentified sp. 5208_379	Ascomycota	UDB035513	79.76	0.00475956	0.035551	-	0.0166204	0.00639918	0.0122664	0.0159289
Unidentified sp. 5208_471	Basidiomycota	UDB034353	86.91	0.00317304	0.0431691	-	0.00949735	-	0.00545175	0.0159289
Unidentified sp. 5208_561	Basidiomycota	UDB035142	81.45	0.00475956	0.0469782	-	-	-	-	0.0159289
Unidentified sp. 5208_692	Basidiomycota	UDB035194	80	0.0253843	0.0215846	-	0.0118717	0.00639918	0.00954055	0.0159289
Unidentified sp. 5208_720	Basidiomycota	UDB013417	87.39	0.0428361	-	-	0.00949735	0.0287963	0.0177182	0.0159289
Russula aquosa	Basidiomycota	UDB037477	100	-	-	0.111253	-	-	-	0.0159289
Crocicreas sp. 5208_856	Ascomycota	UDB003049	94.67	-	-	-	0.0189947	0.102387	0.0545175	0.0159289
Pseudocercospora dodonaeae	Ascomycota	UDB035086	98.31	0.0571148	0.00126968	-	0.00474868	0.00319959	0.00408881	0.0159289
Unidentified sp. 5208_987	Basidiomycota	UDB037355	88.61	0.0539417	0.00380904	-	0.00474868	0.00319959	0.00408881	0.0159289
Unidentified sp. 5208_199	Ascomycota	UDB024179	91.63	0.0079326	0.0406298	-	0.00237434	0.00319959	0.00272587	0.0155307
Unidentified sp. 5208_204	Ascomycota	UDB027816	83.97	0.0111056	0.00380904	-	0.0356151	0.0447943	0.0395252	0.0155307
Hygrocybe sp. 5208_345	Basidiomycota	UDB017618	96.15	0.0142787	0.0304723	-	0.014246	-	0.00817762	0.0155307
Unidentified sp. 5208_479	Ascomycota	UDB027816	81.41	-	-	0.00556266	0.0831018	0.00639918	0.0504286	0.0155307
Unidentified sp. 5208_779	Basidiomycota	UDB035639	78.87	0.0317304	0.0177755	-	-	0.015998	0.00681468	0.0155307
Russula xerampelina	Basidiomycota	UDB022494	100	-	-	0.0695333	0.00712301	0.0319959	0.0177182	0.0151324
Unidentified sp. 5208_408	Ascomycota	UDB035142	79.75	0.0380765	0.00761808	-	0.0118717	0.00959877	0.0109035	0.0151324
Unidentified sp. 5208_453	Ascomycota	UDB035485	86.78	-	-	0.0111253	0.0712301	0.0127984	0.0463398	0.0151324
Mycena rebaudengoi	Basidiomycota	UDB034184	99.68	-	-	0.0389386	0.0403637	0.0223971	0.0327105	0.0151324
Inocybe cincinnata	Basidiomycota	UDB035846	100	-	-	0.00556266	0.00237434	0.111986	0.0490657	0.0151324
Unidentified sp. 5208_669	Ascomycota	UDB026277	92.08	-	-	0.00556266	0.0759788	0.0127984	0.0490657	0.0151324
Lecanicillium sp. 5208_680	Ascomycota	UDB0780750	99.61	-	0.00380904	-	0.0688558	0.0191975	0.0477028	0.0151324
Unidentified sp. 5208_756	Ascomycota	UDB035391	76.31	0.00634608	0.0380904	-	0.00949735	-	0.00545175	0.0151324
Unidentified sp. 5208_792	Ascomycota	UDB027635	88.89	0.0253843	0.0266633	-	0.00237434	-	0.00136294	0.0151324
Unidentified sp. 5208_93	Ascomycota	UDB035520	85.17	-	0.00253936	-	0.0664815	0.0255967	0.0490657	0.0151324
Unidentified sp. 5208_1032	Ascomycota	UDB0778922	81.71	-	0.0469782	-	-	-	-	0.0147342
Russula ochroleuca	Basidiomycota	UDB037940	100	0.0174517	0.00126968	0.00556266	0.0261177	0.0383951	0.0313475	0.0147342
Clavulina sp. 5208_563	Basidiomycota	UDB036535	99.69	-	-	0.0305946	0.0593585	0.00319959	0.0354363	0.0147342
Cortinarius caperatus	Basidiomycota	UDB037570	100	-	-	0.0695333	0.0284921	-	0.0163552	0.0147342
Boidinia furfuracea	Basidiomycota	UDB038145	99.69	0.00158652	-	0.100128	-	-	-	0.0147342
Unidentified sp. 5208_682	Ascomycota	UDB033201	85.89	0.00951913	0.00126968	-	0.00474868	0.0895885	0.0408881	0.0147342
Unidentified sp. 5208_722	Ascomycota	UDB035653	88.42	-	0.0342814	-	0.021369	0.00319959	0.0136294	0.0147342
Unidentified sp. 5208_734	Ascomycota	UDB031685	93.33	-	-	-	0.0759788	0.015998	0.0504286	0.0147342
Unidentified sp. 5208_765	Ascomycota	UDB0780350	82.38	0.0158652	0.0253936	0.00556266	0.00949735	0.00319959	0.00681468	0.0147342
Godronia sp. 5208_957	Ascomycota	UDB0778496	94.09	0.0142787	0.035551	-	-	-	-	0.0147342
Coniochaeta nepalica	Ascomycota	UDB035080	99.2	0.00317304	0.00126968	-	0.0237434	0.0735906	0.0449769	0.014336
Unidentified sp. 5208_483	Basidiomycota	UDB016438	89.15	-	-	-	0.0736045	0.015998	0.0490657	0.014336
Unidentified sp. 5208_499	Ascomycota	UDB0780457	83.06	0.00951913	0.0228542	-	0.0118717	0.0223971	0.0163552	0.014336
Unidentified sp. 5208_696	Ascomycota	UDB035397	82.28	0.0349035	0.0063484	0.008344	0.00474868	0.0127984	0.00817762	0.014336
Neonectria sp. 5208_723	Ascomycota	UDB027680	96.11	-	-	-	0.0498611	0.0479939	0.0490657	0.014336
Unidentified sp. 5208_735	Ascomycota	UDB026347	83.54	0.00158652	-	-	0.00237434	0.108786	0.0477028	0.014336
Unidentified sp. 5208_839	Basidiomycota	UDB0780211	74.66	-	-	0.0973466	0.00237434	-	0.00136294	0.014336
Unidentified sp. 5208_935	Ascomycota	UDB035518	88.43	0.00158652	0.0444388	-	-	-	-	0.014336
Mycosisymbrium sp. 5208_961	Ascomycota	UDB035516	94.74	0.0079326	0.0393601	-	-	-	-	0.014336
Unidentified sp. 5208_1076	Ascomycota	UDB020915	88.42	0.0126922	0.0292026	-	0.00474868	0.00639918	0.00545175	0.0139378
Unidentified sp. 5208_237	Ascomycota	UDB023354	91.32	0.0269709	-	-	0.0284921	0.0191975	0.0245329	0.0139378
Unidentified sp. 5208_444	Ascomycota	UDB024199	81.01	0.0142787	0.0253936	-	0.0118717	0.00319959	0.00817762	0.0139378
Helicodendron sp. 5208_637	Ascomycota	UDB035485	96.69	0.0269709	0.00126968	-	0.0189947	0.0287963	0.0231699	0.0139378
Sistotrema sp. 5208_697	Basidiomycota	UDB016358	95.31	0.0142787	0.027933	-	0.00949735	-	0.00545175	0.0139378
Unidentified sp. 5208_880	Ascomycota	UDB035239	86.51	0.0126922	0.031742	0.00556266	-	-	-	0.0139378
Hygrocybe sp. 5208_924	Ascomycota	UDB017618	96.15	0.00475956	0.035551	-	0.00237434	0.00959877	0.00545175	0.0139378
Unidentified sp. 5208_146	Basidiomycota	UDB035487	90.4	0.00317304	0.00761808	-	0.0284921	0.0447943	0.0354363	0.0135396
Unidentified sp. 5208_245	Ascomycota	UDB024192	79.77	0.00158652	0.00126968	-	0.0498611	0.0351955	0.043614	0.0135396
Amanita rubescens	Basidiomycota	UDB0754093	100	-	-	0.00278133	0.021369	0.0767902	0.0449769	0.0135396
Unidentified sp. 5208_665	Ascomycota	UDB015373	88.19	0.0079326	0.00126968	-	0.00949735	0.0767902	0.0381622	0.0135396
Unidentified sp. 5208_708	Ascomycota	UDB035297	74.74	0.00158652	0.0406298	-	-	0.00319959	0.00136294	0.0135396
Bionectria sp. 5208_759	Ascomycota	UDB0780995	98.85	-	-	-	0.0759788	0.00639918	0.0463398	0.0135396
Tylopilus felleus	Basidiomycota	UDB016609	100	-	-	0.016688	0.0641071	0.00319959	0.0381622	0.0135396
Hyphoderma capitatum	Basidiomycota	UDB038219	99.54	-	-	0.0945653	-	-	-	0.0135396
Inocybe sp. 5208_1054	Basidiomycota	UDB017585	97.63	-	-	-	0.0736045	0.00639918	0.0449769	0.0131413
Unidentified sp. 5208_209	Ascomycota	UDB035504	79.77	0.0158652	0.00126968	-	0.0356151	0.0223971	0.0299846	0.0131413
Unidentified sp. 5208_262	Ascomycota	UDB024109	93.98	0.0158652	0.0165058	-	0.0118717	0.015998	0.0136294	0.0131413
Unidentified sp. 5208_590	Ascomycota	UDB035521	93.42	0.00158652	-	0.00278133	0.0118717	0.0831894	0.042251	0.0131413
Unidentified sp. 5208_663	Zygomycota	UDB028184	91.47	-	-	-	0.0498611	0.0383951	0.0449769	0.0131413
Unidentified sp. 5208_732	Ascomycota	UDB027816	82.31	0.00634608	0.0228542	0.00278133	0.021369	0.00319959	0.0136294	0.0131413
Cortinarius sp. 5208_739	Basidiomycota	UDB018229	95.32	-	-	-	0.0736045	0.00639918	0.0449769	0.0131413
Unidentified sp. 5208_844	Ascomycota	UDB022721	79.93	-	0.0418994	-	-	-	-	0.0131413
Unidentified sp. 5208_148	Ascomycota	UDB025067	80.6	-	0.00253936	-	0.0261177	0.0607922	0.0408881	0.0127431
Cortinarius diasemospermus	Basidiomycota	UDB0746165	99.64	-	-	-	0.0474868	0.0383951	0.043614	0.0127431
Lichenomphalia velutina	Basidiomycota	UDB024166	100	-	-	0.0890026	-	-	-	0.0127431
Unidentified sp. 5208_833	Basidiomycota	UDB035639	79.51	0.0285574	0.0177755	-	-	-	-	0.0127431
Unidentified sp. 5208_858	Ascomycota	UDB016246	90.48	-	-	0.075096	0.00949735	0.00319959	0.00681468	0.0127431
Gymnopus ocior	Basidiomycota	UDB011484	100	-	-	0.0890026	-	-	-	0.0127431
Unidentified sp. 5208_941	Ascomycota	UDB033201	88.57	-	-	-	0.014246	0.0831894	0.043614	0.0127431
Unidentified sp. 5208_953	Ascomycota	UDB026402	84.72	-	-	-	0.0759788	-	0.043614	0.0127431
Cortinarius traganus	Basidiomycota	UDB0778420	100	-	-	0.0890026	-	-	-	0.0127431
Hygrocybe sp. 5208_221	Basidiomycota	UDB017618	96.15	0.0079326	-	-	0.0593585	0.00319959	0.0354363	0.0123449
Unidentified sp. 5208_573	Ascomycota	UDB035086	89.17	0.00475956	0.00253936	0.033376	0.00949735	0.0319959	0.0190811	0.0123449
Ramaria gracilis	Basidiomycota	UDB036813	99.67	-	-	-	0.0664815	0.00959877	0.042251	0.0123449
Unidentified sp. 5208_718	Ascomycota	UDB025606	78.14	-	-	-	0.021369	0.070391	0.042251	0.0123449
Unidentified sp. 5208_811	Basidiomycota	UDB0780331	91.8	0.00158652	0.035551	-	0.00474868	-	0.00272587	0.0123449
Suillus variegatus	Basidiomycota	UDB001653	100	-	-	0.0862213	-	-	-	0.0123449
Verticillium sp. 5208_912	Ascomycota	UDB028162	100	-	-	0.033376	0.0284921	0.0223971	0.0258958	0.0123449
Unidentified sp. 5208_447	Ascomycota	UDB025606	78.63	0.0126922	0.0152362	-	0.0166204	0.00959877	0.0136294	0.0119467
Unidentified sp. 5208_481	Ascomycota	UDB035461	89.08	0.00475956	-	-	0.0308664	0.0447943	0.0367993	0.0119467
Unidentified sp. 5208_698	Ascomycota	UDB0778527	90.95	0.00951913	0.0063484	-	0.0427381	0.00319959	0.0258958	0.0119467
Unidentified sp. 5208_775	Basidiomycota	UDB0780506	92.54	0.0206248	0.00888776	-	0.021369	0.00319959	0.0136294	0.0119467
Xenasmatella sp. 5208_894	Basidiomycota	UDB016408	94.31	-	-	0.08344	-	-	-	0.0119467
Byssoporia terrestris	Basidiomycota	UDB037785	99.37	-	-	0.08344	-	-	-	0.0119467
Unidentified sp. 5208_975	Ascomycota	UDB035065	85.88	-	-	0.08344	-	-	-	0.0119467
Unidentified sp. 5208_1002	Ascomycota	UDB026227	85.83	-	-	0.066752	-	0.015998	0.00681468	0.0115484
Unidentified sp. 5208_1168	Basidiomycota	UDB0780334	75.9	0.00951913	0.0241239	-	0.00949735	-	0.00545175	0.0115484
Hygrocybe sp. 5208_1248	Basidiomycota	UDB017618	96.15	0.0111056	0.0203149	-	0.00712301	0.00959877	0.00817762	0.0115484
Penicillium sp. 5208_540	Ascomycota	UDB0780743	100	0.00158652	0.00253936	0.016688	0.0237434	0.0319959	0.0272587	0.0115484
Unidentified sp. 5208_542	Basidiomycota	UDB0778851	77.63	-	-	-	0.00712301	0.0831894	0.0395252	0.0115484
Unidentified sp. 5208_657	Ascomycota	UDB0778916	79.46	0.0190383	0.0152362	-	0.00949735	0.00319959	0.00681468	0.0115484
Unidentified sp. 5208_737	Ascomycota	UDB035414	84.91	0.00951913	0.0266633	-	0.00474868	-	0.00272587	0.0115484
Unidentified sp. 5208_749	Basidiomycota	UDB016358	75.36	-	0.035551	-	0.00237434	-	0.00136294	0.0115484
Pezizellaster sp. 5208_771	Ascomycota	UDB0778185	94.19	-	-	0.00278133	0.0546098	0.015998	0.0381622	0.0115484
Unidentified sp. 5208_166	Ascomycota	UDB035074	85.34	0.0142787	0.0114271	-	0.021369	0.00319959	0.0136294	0.0111502
Unidentified sp. 5208_311	Ascomycota	UDB0780303	93.86	-	0.00380904	0.00556266	0.0356151	0.0255967	0.0313475	0.0111502
Unidentified sp. 5208_572	Ascomycota	UDB025606	81.3	-	-	0.00278133	0.00949735	0.0735906	0.0367993	0.0111502
Tricholoma equestre	Basidiomycota	UDB023500	100	-	-	0.025032	0.021369	0.0319959	0.0258958	0.0111502
Unidentified sp. 5208_652	Ascomycota	UDB019824	85.89	0.00475956	-	-	0.0237434	0.0479939	0.0340734	0.0111502
Unidentified sp. 5208_688	Ascomycota	UDB035653	76.9	-	-	-	0.0379894	0.0383951	0.0381622	0.0111502
Unidentified sp. 5208_787	Ascomycota	UDB0780758	87.2	0.0317304	0.00761808	-	0.00474868	-	0.00272587	0.0111502
Unidentified sp. 5208_848	Ascomycota	UDB035293	78.91	-	-	-	0.0664815	-	0.0381622	0.0111502
Ciliolarina sp. 5208_876	Ascomycota	UDB034371	94.58	-	0.00126968	0.0194693	0.0474868	-	0.0272587	0.0111502
Unidentified sp. 5208_914	Basidiomycota	UDB033644	90.54	0.0111056	0.0266633	-	-	-	-	0.0111502
Cortinarius sp. 5208_1013	Basidiomycota	UDB001543	98.96	-	-	0.075096	-	-	-	0.010752
Typhula sp. 5208_1067	Basidiomycota	UDB033340	95.45	0.0158652	0.0177755	-	0.00712301	-	0.00408881	0.010752
Unidentified sp. 5208_1121	Basidiomycota	UDB035194	78.7	-	0.031742	-	-	0.00639918	0.00272587	0.010752
Unidentified sp. 5208_1132	Ascomycota	UDB035120	87.85	-	-	0.075096	-	-	-	0.010752
Unidentified sp. 5208_175	Ascomycota	UDB0777922	75.17	0.00158652	0.00253936	-	0.0308664	0.0351955	0.0327105	0.010752
Unidentified sp. 5208_277	Ascomycota	UDB0780331	80.56	-	0.00253936	-	0.0261177	0.0447943	0.0340734	0.010752
Arthrographis sp. 5208_314	Ascomycota	UDB035369	97.37	0.00475956	0.0241239	-	0.00237434	0.0127984	0.00681468	0.010752
Hyphodiscus sp. 5208_569	Ascomycota	UDB0754226	95.9	-	-	0.025032	0.00474868	0.0511934	0.0245329	0.010752
Coprinellus micaceus	Basidiomycota	UDB037668	100	0.00634608	0.0177755	-	0.0166204	0.00639918	0.0122664	0.010752
Xenopolyscytalum sp. 5208_621	Ascomycota	UDB026277	100	-	-	0.0194693	0.0403637	0.00959877	0.0272587	0.010752
Unidentified sp. 5208_673	Ascomycota	UDB017870	85.93	-	-	-	0.0403637	0.0319959	0.0367993	0.010752
Chloridium sp. 5208_685	Ascomycota	UDB026346	95.42	-	-	-	0.0451124	0.0255967	0.0367993	0.010752
Unidentified sp. 5208_743	Ascomycota	UDB035115	84.77	0.00158652	0.0330117	-	-	-	-	0.010752
Unidentified sp. 5208_807	Basidiomycota	UDB027341	81.54	-	-	0.075096	-	-	-	0.010752
Unidentified sp. 5208_817	Ascomycota	UDB027816	79.62	-	-	-	0.0641071	-	0.0367993	0.010752
Unidentified sp. 5208_861	Ascomycota	UDB035239	90.51	0.00158652	0.0304723	-	-	0.00639918	0.00272587	0.010752
Unidentified sp. 5208_911	Ascomycota	UDB035427	81.78	0.039663	0.00253936	-	-	-	-	0.010752
Unidentified sp. 5208_956	Basidiomycota	UDB0778786	89.62	0.03649	0.00507872	-	-	-	-	0.010752
Unidentified sp. 5208_984	Ascomycota	UDB0780879	93.39	0.0428361	-	-	-	-	-	0.010752
Hemimycena sp. 5208_1003	Basidiomycota	UDB037361	97.96	0.0079326	0.0190452	-	0.00474868	0.0127984	0.00817762	0.0103538
Unidentified sp. 5208_208	Basidiomycota	UDB016252	95.6	0.00158652	0.00761808	-	0.0261177	0.0255967	0.0258958	0.0103538
Unidentified sp. 5208_432	Ascomycota	UDB0780362	84.12	0.0111056	0.0114271	-	0.0166204	0.00959877	0.0136294	0.0103538
Meliniomyces sp. 5208_515	Ascomycota	UDB026053	95.85	-	-	0.0528453	0.0166204	-	0.00954055	0.0103538
Pucciniastrum sp. 5208_536	Basidiomycota	UDB025586	99.68	0.0174517	0.0139665	-	0.00949735	-	0.00545175	0.0103538
Unidentified sp. 5208_557	Ascomycota	UDB034965	90.95	0.00475956	-	0.00556266	0.0379894	0.015998	0.0286217	0.0103538
Unidentified sp. 5208_576	Ascomycota	UDB024170	82.69	-	0.0266633	-	0.00712301	0.00639918	0.00681468	0.0103538
Unidentified sp. 5208_658	Ascomycota	UDB035390	93.39	-	-	0.0139067	0.0237434	0.0351955	0.0286217	0.0103538
Unidentified sp. 5208_805	Ascomycota	UDB0778892	88.28	-	-	0.0723146	-	-	-	0.0103538
Cladophialophora sp. 5208_835	Ascomycota	UDB027635	97.74	-	-	0.0361573	0.0261177	0.00639918	0.0177182	0.0103538
Delicatula integrella	Basidiomycota	UDB034203	100	0.00158652	-	0.0611893	-	0.00959877	0.00408881	0.0103538
Unidentified sp. 5208_874	Ascomycota	UDB022877	77.48	0.00158652	-	0.04172	0.014246	0.0127984	0.0136294	0.0103538
Unidentified sp. 5208_968	Ascomycota	UDB035127	77.87	-	0.0330117	-	-	-	-	0.0103538
Unidentified sp. 5208_216	Ascomycota	UDB0778428	76.31	-	0.00253936	0.00278133	0.014246	0.0511934	0.0299846	0.00995556
Unidentified sp. 5208_585	Ascomycota	UDB035257	90.94	-	-	-	0.0403637	0.0255967	0.0340734	0.00995556
Spizellomyces sp. 5208_678	Chytridiomycota	UDB035270	94.12	0.0206248	0.0063484	-	0.014246	0.00319959	0.00954055	0.00995556
Unidentified sp. 5208_727	Basidiomycota	UDB039504	90.97	-	-	0.0695333	-	-	-	0.00995556
Unidentified sp. 5208_742	Basidiomycota	UDB035639	81.78	0.00475956	0.0241239	-	-	0.00959877	0.00408881	0.00995556
Odontia sp. 5208_821	Basidiomycota	UDB013257	100	-	-	0.025032	0.0189947	0.0255967	0.021807	0.00995556
Rhizopogon sp. 5208_857	Basidiomycota	UDB034984	100	-	-	-	0.00474868	0.0735906	0.0340734	0.00995556
Odontia sp. 5208_875	Basidiomycota	UDB027565	99.36	-	-	0.025032	0.0332407	0.00639918	0.021807	0.00995556
Unidentified sp. 5208_955	Ascomycota	UDB034371	93.42	0.00317304	0.0292026	-	-	-	-	0.00995556
Unidentified sp. 5208_1029	Basidiomycota	UDB035195	78.91	0.0142787	0.0139665	-	0.00712301	0.00319959	0.00545175	0.00955734
Unidentified sp. 5208_1311	Basidiomycota	UDB033613	93.62	0.0079326	-	0.0472826	0.00237434	0.00319959	0.00272587	0.00955734
Unidentified sp. 5208_1457	Ascomycota	UDB0780350	84.49	0.0142787	0.0165058	-	0.00474868	-	0.00272587	0.00955734
Unidentified sp. 5208_574	Ascomycota	UDB0780362	93.83	0.0142787	0.0190452	-	-	-	-	0.00955734
Unidentified sp. 5208_644	Basidiomycota	UDB035639	80.07	0.0301439	0.0063484	-	-	-	-	0.00955734
Inocybe albomarginata	Basidiomycota	UDB017929	100	-	-	-	0.0569841	-	0.0327105	0.00955734
Tomentella sp. 5208_921	Basidiomycota	UDB028248	99.68	-	-	-	0.0569841	-	0.0327105	0.00955734
Typhula sp. 5208_950	Basidiomycota	UDB033340	95.45	0.0158652	0.0165058	-	-	0.00319959	0.00136294	0.00955734
Unidentified sp. 5208_963	Ascomycota	UDB0778914	87.02	0.0142787	0.0190452	-	-	-	-	0.00955734
Unidentified sp. 5208_1087	Ascomycota	UDB0780346	87.36	-	-	0.0445013	0.00949735	0.00959877	0.00954055	0.00915911
Unidentified sp. 5208_1166	Ascomycota	UDB027992	77.14	-	-	-	0.0261177	0.0383951	0.0313475	0.00915911
Mallocybe sp. 5208_1229	Basidiomycota	UDB0778704	100	-	-	-	0.0284921	0.0351955	0.0313475	0.00915911
Unidentified sp. 5208_1250	Ascomycota	UDB034348	84.06	0.0222113	0.00888776	-	0.00474868	-	0.00272587	0.00915911
Unidentified sp. 5208_1289	Ascomycota	UDB028259	79.3	0.0142787	0.0165058	-	-	0.00319959	0.00136294	0.00915911
Hygrocybe sp. 5208_1319	Basidiomycota	UDB017618	96.15	-	0.027933	-	-	0.00319959	0.00136294	0.00915911
Fusarium sp. 5208_517	Ascomycota	UDB0780755	99.61	0.00951913	0.00253936	0.0222507	0.00237434	0.0191975	0.00954055	0.00915911
Unidentified sp. 5208_613	Basidiomycota	UDB015229	92.86	-	-	-	0.0237434	0.0415947	0.0313475	0.00915911
Athelopsis sp. 5208_640	Basidiomycota	UDB016411	96.69	-	-	0.0445013	0.0166204	-	0.00954055	0.00915911
Unidentified sp. 5208_666	Basidiomycota	UDB028325	85.16	0.00317304	0.0215846	-	0.00949735	-	0.00545175	0.00915911
Hypholoma fasciculare	Basidiomycota	UDB0778345	100	0.0126922	0.00761808	-	0.00712301	0.0191975	0.0122664	0.00915911
Unidentified sp. 5208_754	Basidiomycota	UDB034353	74.43	0.0079326	0.0126968	-	0.00949735	0.0127984	0.0109035	0.00915911
Unidentified sp. 5208_806	Ascomycota	UDB027816	82.24	-	-	0.0111253	0.0451124	-	0.0258958	0.00915911
Unidentified sp. 5208_932	Ascomycota	UDB028032	80.08	0.00158652	0.027933	-	-	-	-	0.00915911
Unidentified sp. 5208_938	Ascomycota	UDB023348	87.5	0.00634608	0.0063484	0.0111253	-	0.0319959	0.0136294	0.00915911
Unidentified sp. 5208_960	Basidiomycota	UDB0780334	84.89	-	-	-	-	0.0735906	0.0313475	0.00915911
Unidentified sp. 5208_1018	Ascomycota	UDB0778922	87.16	0.00158652	0.0266633	-	-	-	-	0.00876089
Unidentified sp. 5208_1107	Ascomycota	UDB0778428	81.82	0.0206248	0.00888776	-	0.00474868	-	0.00272587	0.00876089
Unidentified sp. 5208_1547	Ascomycota	UDB035079	90.61	-	-	0.0528453	0.00237434	0.00639918	0.00408881	0.00876089
Unidentified sp. 5208_1607	Ascomycota	UDB027816	77.61	-	-	-	0.0379894	0.0191975	0.0299846	0.00876089
Unidentified sp. 5208_306	Ascomycota	UDB016230	78.74	0.00317304	-	-	0.0332407	0.0191975	0.0272587	0.00876089
Unidentified sp. 5208_454	Basidiomycota	UDB035639	88.81	0.00475956	0.0165058	-	0.014246	-	0.00817762	0.00876089
Tapesia lividofusca	Ascomycota	UDB0780689	100	-	-	0.0528453	0.00474868	0.00319959	0.00408881	0.00876089
Neurospora sublineolata	Ascomycota	UDB035263	100	0.00951913	0.00126968	-	0.0284921	0.00959877	0.020444	0.00876089
Unidentified sp. 5208_684	Ascomycota	UDB0754030	91.81	-	-	0.058408	0.00237434	-	0.00136294	0.00876089
Hyphodiscus sp. 5208_853	Ascomycota	UDB028493	95.87	-	-	0.0278133	0.00237434	0.0351955	0.0163552	0.00876089
Unidentified sp. 5208_868	Basidiomycota	UDB019418	93.67	-	-	0.00278133	-	0.0671914	0.0286217	0.00876089
Unidentified sp. 5208_885	Zygomycota	UDB028434	88.4	-	-	-	0.0498611	0.00319959	0.0299846	0.00876089
Hydropus moserianus	Basidiomycota	UDB037346	98.37	-	-	0.00278133	0.00474868	0.0607922	0.0286217	0.00876089
Unidentified sp. 5208_944	Zygomycota	UDB028184	87.71	0.00317304	-	-	0.0166204	0.0415947	0.0272587	0.00876089
Unidentified sp. 5208_1116	Ascomycota	UDB035521	92.56	0.0333169	-	-	-	-	-	0.00836267
Unidentified sp. 5208_1589	Ascomycota	UDB035054	78.36	-	-	0.058408	-	-	-	0.00836267
Orbilia sp. 5208_435	Ascomycota	UDB0777922	95.35	0.0126922	0.0126968	-	0.00712301	-	0.00408881	0.00836267
Unidentified sp. 5208_508	Ascomycota	UDB020935	90.33	0.0126922	0.0114271	-	0.00474868	0.00639918	0.00545175	0.00836267
Unidentified sp. 5208_518	Ascomycota	UDB019824	90	0.00158652	-	-	0.0189947	0.0383951	0.0272587	0.00836267
Unidentified sp. 5208_747	Ascomycota	UDB035217	88.45	-	-	0.0389386	-	0.0223971	0.00954055	0.00836267
Unidentified sp. 5208_763	Ascomycota	UDB026069	92.62	0.00951913	0.0126968	-	0.0118717	-	0.00681468	0.00836267
Unidentified sp. 5208_841	Basidiomycota	UDB039706	91.3	0.00951913	0.0152362	-	0.00712301	-	0.00408881	0.00836267
Tretomyces sp. 5208_866	Basidiomycota	UDB001615	100	-	-	0.058408	-	-	-	0.00836267
Unidentified sp. 5208_926	Basidiomycota	UDB039632	80.89	0.0222113	0.00888776	-	-	-	-	0.00836267
Gaertneriomyces sp. 5208_1004	Chytridiomycota	UDB035384	95.16	0.0174517	0.0101574	-	0.00237434	-	0.00136294	0.00796445
Hygrocybe sp. 5208_1039	Basidiomycota	UDB017618	96.15	-	0.0253936	-	-	-	-	0.00796445
Unidentified sp. 5208_1048	Basidiomycota	UDB031148	75.18	-	-	0.0472826	0.00474868	0.00319959	0.00408881	0.00796445
Unidentified sp. 5208_1063	Ascomycota	UDB035451	90.76	0.0285574	-	0.00278133	0.00237434	-	0.00136294	0.00796445
Unidentified sp. 5208_1146	Basidiomycota	UDB0754306	84.13	-	-	-	0.0308664	0.0223971	0.0272587	0.00796445
Unidentified sp. 5208_1193	Ascomycota	UDB034055	93.77	-	-	0.0556266	-	-	-	0.00796445
Unidentified sp. 5208_1235	Basidiomycota	UDB0780334	78.23	0.00317304	0.0215846	-	-	0.00319959	0.00136294	0.00796445
Unidentified sp. 5208_1237	Basidiomycota	UDB035797	76.92	0.00951913	0.0177755	-	-	-	-	0.00796445
Piloderma sphaerosporum	Basidiomycota	UDB038221	99.65	-	-	0.0556266	-	-	-	0.00796445
Sistotrema sp. 5208_1647	Basidiomycota	UDB024792	98.27	-	-	-	0.0474868	-	0.0272587	0.00796445
Unidentified sp. 5208_321	Ascomycota	UDB035504	81.01	-	-	-	0.0166204	0.0415947	0.0272587	0.00796445
Inocybe sp. 5208_449	Basidiomycota	UDB022403	99.64	-	-	-	0.0474868	-	0.0272587	0.00796445
Unidentified sp. 5208_473	Ascomycota	UDB035331	80.08	-	-	-	0.0403637	0.00959877	0.0272587	0.00796445
Trechispora verruculosa	Basidiomycota	UDB038242	99.67	-	-	0.016688	0.00237434	0.0415947	0.0190811	0.00796445
Unidentified sp. 5208_729	Ascomycota	UDB035518	87.88	-	-	0.00278133	0.0261177	0.0255967	0.0258958	0.00796445
Unidentified sp. 5208_773	Ascomycota	UDB035427	80.08	0.0174517	0.00888776	-	-	0.00639918	0.00272587	0.00796445
Sistotrema sp. 5208_803	Basidiomycota	UDB016358	95.31	0.0111056	0.0114271	-	0.00474868	0.00639918	0.00545175	0.00796445
Unidentified sp. 5208_864	Ascomycota	UDB035217	86.85	0.0301439	0.00126968	-	-	-	-	0.00796445
Unidentified sp. 5208_879	Basidiomycota	UDB036611	93.29	-	-	-	0.0474868	-	0.0272587	0.00796445
Capnodiales sp. 5208_898	Ascomycota	UDB028196	98.87	-	-	0.050064	0.00474868	-	0.00272587	0.00796445
Unidentified sp. 5208_904	Basidiomycota	UDB035392	89.47	-	-	-	-	0.0639918	0.0272587	0.00796445
Unidentified sp. 5208_915	Ascomycota	UDB035059	86.06	0.0142787	0.0126968	-	-	0.00319959	0.00136294	0.00796445
Typhula sp. 5208_993	Basidiomycota	UDB033340	95.45	0.00475956	0.0190452	-	0.00474868	-	0.00272587	0.00796445
Unidentified sp. 5208_1036	Ascomycota	UDB0754106	79.53	0.00475956	0.0203149	-	-	-	-	0.00756622
Unidentified sp. 5208_1103	Basidiomycota	UDB014011	90.49	-	-	0.0528453	-	-	-	0.00756622
Unidentified sp. 5208_1123	Ascomycota	UDB039518	92.86	0.0190383	0.0063484	-	0.00474868	-	0.00272587	0.00756622
Unidentified sp. 5208_1151	Ascomycota	UDB035264	85.48	0.0301439	-	-	-	-	-	0.00756622
Unidentified sp. 5208_232	Ascomycota	UDB035230	90.53	-	-	-	0.0308664	0.0191975	0.0258958	0.00756622
Unidentified sp. 5208_62	Ascomycota	UDB0754106	80.08	0.00158652	-	-	0.021369	0.0287963	0.0245329	0.00756622
Unidentified sp. 5208_707	Basidiomycota	UDB025122	79.86	-	-	-	0.0451124	-	0.0258958	0.00756622
Unidentified sp. 5208_764	Basidiomycota	UDB038166	93.15	-	-	-	0.00237434	0.0575926	0.0258958	0.00756622
Unidentified sp. 5208_778	Ascomycota	UDB027816	80.15	0.00317304	-	-	0.0284921	0.015998	0.0231699	0.00756622
Rhizopogon mohelnensis	Basidiomycota	UDB027685	100	-	-	0.008344	0.014246	0.0319959	0.021807	0.00756622
Laccaria bicolor	Basidiomycota	UDB037814	100	-	-	-	0.00712301	0.0511934	0.0258958	0.00756622
Fontanospora sp. 5208_1007	Ascomycota	UDB035503	96.68	-	-	0.00556266	-	0.0511934	0.021807	0.007168
Unidentified sp. 5208_1044	Ascomycota	UDB035038	88.8	-	-	-	0.0237434	0.0255967	0.0245329	0.007168
Unidentified sp. 5208_1046	Ascomycota	UDB035501	88.84	0.0111056	0.00761808	-	-	0.015998	0.00681468	0.007168
Unidentified sp. 5208_1081	Basidiomycota	UDB022001	89.29	0.0174517	0.00380904	-	0.00949735	-	0.00545175	0.007168
Unidentified sp. 5208_1105	Ascomycota	UDB027816	78.03	-	-	-	0.0332407	0.0127984	0.0245329	0.007168
Unidentified sp. 5208_1152	Ascomycota	UDB035127	84.92	-	-	-	0.0379894	0.00639918	0.0245329	0.007168
Unidentified sp. 5208_1242	Ascomycota	UDB035053	77.94	-	0.0228542	-	-	-	-	0.007168
Unidentified sp. 5208_1298	Zygomycota	UDB036432	90.48	-	-	0.050064	-	-	-	0.007168
Suillus luteus	Basidiomycota	UDB0778054	100	-	-	0.0111253	0.0118717	0.0287963	0.0190811	0.007168
Unidentified sp. 5208_1377	Ascomycota	UDB035461	92.8	-	-	0.0305946	0.00712301	0.0127984	0.00954055	0.007168
Pestalosphaeria sp. 5208_1389	Ascomycota	UDB035143	96.91	-	0.0228542	-	-	-	-	0.007168
Unidentified sp. 5208_1445	Ascomycota	UDB0780355	93.55	0.0111056	0.0139665	-	-	-	-	0.007168
Unidentified sp. 5208_250	Basidiomycota	UDB0778143	91.05	-	0.00126968	0.00278133	0.0261177	0.015998	0.021807	0.007168
Russula vinosa	Basidiomycota	UDB000902	100	-	-	0.0305946	0.00949735	0.00959877	0.00954055	0.007168
Unidentified sp. 5208_384	Ascomycota	UDB035415	89.64	0.00317304	-	-	0.0166204	0.0287963	0.021807	0.007168
Unidentified sp. 5208_509	Ascomycota	UDB024175	75.4	0.00475956	0.00253936	-	0.021369	0.0127984	0.0177182	0.007168
Vishniacozyma sp. 5208_520	Basidiomycota	UDB027448	94.92	0.00475956	-	0.00278133	0.0237434	0.0127984	0.0190811	0.007168
Unidentified sp. 5208_546	Ascomycota	UDB027531	91.86	0.00634608	0.00888776	-	0.014246	0.00319959	0.00954055	0.007168
Unidentified sp. 5208_595	Basidiomycota	UDB016423	91.67	-	-	-	0.0427381	-	0.0245329	0.007168
Unidentified sp. 5208_622	Ascomycota	UDB027816	84.09	0.00158652	0.00761808	-	0.00474868	0.0287963	0.0149923	0.007168
Unidentified sp. 5208_751	Ascomycota	UDB019824	88.57	0.00317304	-	-	0.0118717	0.0351955	0.021807	0.007168
Unidentified sp. 5208_814	Ascomycota	UDB026346	92.62	-	-	0.0139067	0.0237434	0.00959877	0.0177182	0.007168
Sistotrema sp. 5208_823	Basidiomycota	UDB016358	95.31	0.0126922	0.00380904	-	0.00949735	0.00959877	0.00954055	0.007168
Unidentified sp. 5208_862	Ascomycota	UDB034041	81.99	-	-	-	0.00949735	0.0447943	0.0245329	0.007168
Tomentella terrestris	Basidiomycota	UDB016369	100	-	-	0.0445013	0.00474868	-	0.00272587	0.007168
Unidentified sp. 5208_902	Ascomycota	UDB0778522	93.8	0.00158652	-	-	0.00237434	0.0511934	0.0231699	0.007168
Helotiales sp. 5208_933	Ascomycota	UDB027442	98.76	0.0190383	-	0.008344	0.00712301	-	0.00408881	0.007168
Unidentified sp. 5208_992	Ascomycota	UDB035421	83.54	-	-	0.008344	0.0332407	0.00319959	0.020444	0.007168
Unidentified sp. 5208_996	Ascomycota	UDB035169	88.26	0.0158652	0.00888776	-	0.00237434	-	0.00136294	0.007168
Unidentified sp. 5208_1041	Ascomycota	UDB020930	81.99	-	-	-	0.0118717	0.0383951	0.0231699	0.00676978
Unidentified sp. 5208_1115	Ascomycota	UDB016230	89.8	-	-	-	0.0403637	-	0.0231699	0.00676978
Sarcoscypha austriaca	Ascomycota	UDB0754112	100	0.0111056	0.00126968	0.00278133	0.0189947	-	0.0109035	0.00676978
Unidentified sp. 5208_1258	Ascomycota	UDB035100	80.16	0.0111056	0.0114271	-	-	0.00319959	0.00136294	0.00676978
Unidentified sp. 5208_1446	Ascomycota	UDB027982	89.51	-	-	0.0445013	0.00237434	-	0.00136294	0.00676978
Unidentified sp. 5208_1515	Basidiomycota	UDB0780181	83.86	0.0269709	-	-	-	-	-	0.00676978
Hygrophorus agathosmus	Basidiomycota	UDB037014	100	-	-	-	-	0.054393	0.0231699	0.00676978
Unidentified sp. 5208_1829	Ascomycota	UDB025606	79.17	0.0126922	0.0114271	-	-	-	-	0.00676978
Unidentified sp. 5208_298	Basidiomycota	UDB035392	84.71	0.0174517	0.00253936	-	0.00949735	-	0.00545175	0.00676978
Unidentified sp. 5208_312	Ascomycota	UDB035186	85.27	-	0.00253936	-	0.0308664	0.00639918	0.020444	0.00676978
Unidentified sp. 5208_599	Ascomycota	UDB035258	82.61	-	-	0.00278133	0.0379894	-	0.021807	0.00676978
Lactarius sordidus	Basidiomycota	UDB039423	100	0.00317304	-	0.0361573	0.00237434	0.00319959	0.00272587	0.00676978
Thelephora sp. 5208_641	Basidiomycota	UDB034383	95.65	-	0.0190452	-	0.00237434	0.00319959	0.00272587	0.00676978
Unidentified sp. 5208_654	Ascomycota	UDB027816	79.69	0.00158652	-	-	0.021369	0.0223971	0.021807	0.00676978
Unidentified sp. 5208_712	Ascomycota	UDB0780350	83.54	-	0.0203149	-	0.00237434	-	0.00136294	0.00676978
Unidentified sp. 5208_715	Basidiomycota	UDB027787	87.37	-	-	-	0.0403637	-	0.0231699	0.00676978
Calyptella sp. 5208_728	Basidiomycota	UDB037654	94.74	0.0190383	0.00507872	-	0.00237434	-	0.00136294	0.00676978
Unidentified sp. 5208_730	Ascomycota	UDB015013	92.68	0.00317304	0.0101574	-	0.00474868	0.015998	0.00954055	0.00676978
Unidentified sp. 5208_744	Ascomycota	UDB0778858	86.07	-	-	0.0389386	0.00474868	0.00319959	0.00408881	0.00676978
Unidentified sp. 5208_769	Ascomycota	UDB015013	88.31	0.00475956	0.0177755	-	-	-	-	0.00676978
Wallemia sp. 5208_812	Basidiomycota	UDB025705	96.9	0.00158652	-	0.0389386	-	0.00639918	0.00272587	0.00676978
Tuberaceae sp. 5208_818	Ascomycota	UDB0778710	100	-	-	0.0305946	0.00237434	0.015998	0.00817762	0.00676978
Unidentified sp. 5208_820	Basidiomycota	UDB027986	92.81	-	0.00126968	0.04172	-	0.00319959	0.00136294	0.00676978
Unidentified sp. 5208_913	Basidiomycota	UDB034353	71.29	0.0079326	0.0139665	-	-	0.00319959	0.00136294	0.00676978
Unidentified sp. 5208_969	Basidiomycota	UDB0754306	81.35	0.00475956	0.0139665	-	0.00712301	-	0.00408881	0.00676978
Unidentified sp. 5208_989	Ascomycota	UDB027982	90.21	0.00951913	0.0139665	-	-	-	-	0.00676978
Unidentified sp. 5208_1034	Ascomycota	UDB023804	90.42	-	-	0.0139067	0.0166204	0.0127984	0.0149923	0.00637156
Scopuloides sp. 5208_1053	Basidiomycota	UDB039502	94.44	0.0174517	0.00380904	-	0.00474868	-	0.00272587	0.00637156
Unidentified sp. 5208_1079	Basidiomycota	UDB035142	81.43	0.00158652	0.00761808	-	0.0166204	0.00639918	0.0122664	0.00637156
Agaricales sp. 5208_1101	Basidiomycota	UDB015114	96	0.0126922	0.0101574	-	-	-	-	0.00637156
Unidentified sp. 5208_1106	Ascomycota	UDB027635	89.05	0.00475956	-	0.033376	0.00237434	-	0.00136294	0.00637156
Unidentified sp. 5208_1138	Basidiomycota	UDB034362	87.06	-	-	-	0.0379894	-	0.021807	0.00637156
Mycena longiseta	Basidiomycota	UDB022025	100	-	-	0.0445013	-	-	-	0.00637156
Rhinocladiella indica	Ascomycota	UDB035057	98.8	0.0253843	-	-	-	-	-	0.00637156
Mycena silvae-nigrae	Basidiomycota	UDB022082	100	-	-	0.0445013	-	-	-	0.00637156
Unidentified sp. 5208_1347	Ascomycota	UDB028032	80.53	0.00634608	0.0126968	-	-	0.00639918	0.00272587	0.00637156
Unidentified sp. 5208_1372	Basidiomycota	UDB018882	79.46	-	0.0203149	-	-	-	-	0.00637156
Unidentified sp. 5208_1395	Ascomycota	UDB023799	92.8	-	-	0.0222507	0.0118717	0.00959877	0.0109035	0.00637156
Lactarius camphoratus	Basidiomycota	UDB039171	100	-	-	0.0445013	-	-	-	0.00637156
Morchella sp. 5208_1498	Ascomycota	UDB031444	98.28	0.00317304	0.0177755	-	-	-	-	0.00637156
Unidentified sp. 5208_1533	Ascomycota	UDB035653	91.95	0.00475956	0.0152362	-	0.00237434	-	0.00136294	0.00637156
Unidentified sp. 5208_676	Basidiomycota	UDB031148	83.65	-	-	0.0194693	0.021369	-	0.0122664	0.00637156
Unidentified sp. 5208_690	Basidiomycota	UDB025726	84.89	0.00317304	-	0.0139067	0.00712301	0.0191975	0.0122664	0.00637156
Unidentified sp. 5208_808	Basidiomycota	UDB013417	88.39	0.00951913	0.00761808	-	0.00712301	0.00319959	0.00545175	0.00637156
Unidentified sp. 5208_832	Basidiomycota	UDB035829	80.59	-	-	0.008344	0.00237434	0.0383951	0.0177182	0.00637156
Unidentified sp. 5208_954	Ascomycota	UDB035119	89.53	0.00475956	0.00888776	-	0.014246	-	0.00817762	0.00637156
Unidentified sp. 5208_964	Basidiomycota	UDB014180	91.84	-	-	0.016688	0.014246	0.0127984	0.0136294	0.00637156
Sebacina dimitica	Basidiomycota	UDB0754284	98.33	-	-	0.0278133	0.0118717	0.00319959	0.00817762	0.00637156
Unidentified sp. 5208_978	Basidiomycota	UDB024251	84.1	-	-	0.0305946	0.0118717	-	0.00681468	0.00637156
Unidentified sp. 5208_981	Ascomycota	UDB035521	90.95	0.0190383	-	-	-	0.0127984	0.00545175	0.00637156
Corticiales sp. 5208_1042	Ascomycota	UDB032167	95.12	-	-	0.0111253	0.021369	0.00639918	0.0149923	0.00597334
Unidentified sp. 5208_1122	Zygomycota	UDB028434	81.99	-	-	0.04172	-	-	-	0.00597334
Unidentified sp. 5208_1126	Ascomycota	UDB035342	77.87	0.0206248	-	-	-	0.00639918	0.00272587	0.00597334
Xylodon borealis	Basidiomycota	UDB016473	100	-	-	0.025032	0.014246	-	0.00817762	0.00597334
Unidentified sp. 5208_1185	Basidiomycota	UDB035392	79.64	0.00475956	0.0126968	-	0.00474868	-	0.00272587	0.00597334
Unidentified sp. 5208_1194	Ascomycota	UDB0778922	83.92	-	0.0190452	-	-	-	-	0.00597334
Unidentified sp. 5208_1223	Basidiomycota	UDB035392	89.22	-	-	0.04172	-	-	-	0.00597334
Penicillium sp. 5208_1273	Ascomycota	UDB035150	96.17	-	-	0.008344	0.00237434	0.0351955	0.0163552	0.00597334
Phallus sp. 5208_1295	Basidiomycota	UDB038029	95.24	-	-	-	-	0.0479939	0.020444	0.00597334
Unidentified sp. 5208_1328	Basidiomycota	UDB037566	89.4	0.00475956	0.0152362	-	-	-	-	0.00597334
Unidentified sp. 5208_1412	Ascomycota	UDB035152	91.32	-	-	0.04172	-	-	-	0.00597334
Marasmius sp. 5208_1466	Basidiomycota	UDB037331	96.23	-	0.0190452	-	-	-	-	0.00597334
Unidentified sp. 5208_1715	Ascomycota	UDB016223	84.98	0.00317304	0.0101574	-	0.0118717	-	0.00681468	0.00597334
Unidentified sp. 5208_207	Ascomycota	UDB035048	90.57	-	0.00126968	-	0.014246	0.0255967	0.0190811	0.00597334
Mucor hiemalis	Zygomycota	UDB035691	100	-	-	0.0389386	-	0.00319959	0.00136294	0.00597334
Brunnipila fuscescens	Ascomycota	UDB0778868	99.16	-	-	-	0.0118717	0.0319959	0.020444	0.00597334
Hygrocybe sp. 5208_464	Ascomycota	UDB017618	96.15	0.00317304	0.00761808	-	0.0118717	0.00639918	0.00954055	0.00597334
Xenopolyscytalum sp. 5208_559	Ascomycota	UDB026277	94.21	-	-	0.0278133	0.00474868	0.00959877	0.00681468	0.00597334
Unidentified sp. 5208_651	Ascomycota	UDB035397	83.88	-	0.0139665	-	-	0.0127984	0.00545175	0.00597334
Unidentified sp. 5208_705	Basidiomycota	UDB035797	81.37	-	-	-	0.0189947	0.0223971	0.020444	0.00597334
Chalara sp. 5208_731	Ascomycota	UDB035498	95	0.00317304	0.0165058	-	-	-	-	0.00597334
Unidentified sp. 5208_767	Ascomycota	UDB0778527	91.74	0.00158652	-	0.00278133	0.0189947	0.015998	0.0177182	0.00597334
Unidentified sp. 5208_895	Ascomycota	UDB017870	83.88	-	-	-	0.00949735	0.0351955	0.020444	0.00597334
Unidentified sp. 5208_982	Ascomycota	UDB019824	88.8	0.0079326	0.00380904	-	0.0166204	-	0.00954055	0.00597334
Tuber foetidum	Ascomycota	UDB028382	100	-	-	-	0.0237434	0.0127984	0.0190811	0.00557511
Unidentified sp. 5208_1023	Ascomycota	UDB027680	93.39	-	-	0.008344	0.00949735	0.0223971	0.0149923	0.00557511
Lactarius deterrimus	Basidiomycota	UDB038873	100	-	-	0.0361573	-	0.00319959	0.00136294	0.00557511
Unidentified sp. 5208_1089	Zygomycota	UDB028088	91.27	0.00317304	-	0.0139067	0.014246	0.00319959	0.00954055	0.00557511
Unidentified sp. 5208_1110	Ascomycota	UDB035047	84.34	-	-	0.008344	0.0189947	0.00959877	0.0149923	0.00557511
Sistotrema sp. 5208_1130	Basidiomycota	UDB016358	96.88	0.00634608	0.0101574	-	0.00474868	-	0.00272587	0.00557511
Neonectria sp. 5208_1159	Ascomycota	UDB027540	100	-	-	0.0111253	0.0118717	0.015998	0.0136294	0.00557511
Phaeosphaeria sp. 5208_1160	Ascomycota	UDB0780303	97.79	0.00951913	0.00126968	0.00278133	-	0.0191975	0.00817762	0.00557511
Unidentified sp. 5208_1210	Ascomycota	UDB0778820	82.35	-	-	0.0361573	0.00237434	-	0.00136294	0.00557511
Unidentified sp. 5208_1222	Ascomycota	UDB0780685	90.04	0.0111056	-	-	-	0.0223971	0.00954055	0.00557511
Unidentified sp. 5208_1274	Ascomycota	UDB035088	90.04	-	-	-	0.021369	0.015998	0.0190811	0.00557511
Hyphodiscus sp. 5208_1346	Ascomycota	UDB0754226	94.72	-	-	0.033376	0.00474868	-	0.00272587	0.00557511
Lecanosticta acicola	Ascomycota	UDB0779044	100	0.0079326	0.00126968	-	0.00237434	0.0223971	0.0109035	0.00557511
Unidentified sp. 5208_1540	Ascomycota	UDB020915	87.6	0.00317304	0.0152362	-	-	-	-	0.00557511
Hemimycena sp. 5208_1558	Basidiomycota	UDB037361	97.96	-	0.0165058	-	0.00237434	-	0.00136294	0.00557511
Unidentified sp. 5208_1624	Ascomycota	UDB0778765	93.23	-	-	0.0361573	0.00237434	-	0.00136294	0.00557511
Unidentified sp. 5208_1630	Ascomycota	UDB020915	77.01	0.0222113	-	-	-	-	-	0.00557511
Typhula sp. 5208_1655	Basidiomycota	UDB033340	96.97	0.00158652	0.0101574	-	0.00712301	0.00639918	0.00681468	0.00557511
Unidentified sp. 5208_198	Ascomycota	UDB025606	78.71	0.00158652	0.00126968	-	0.014246	0.0191975	0.0163552	0.00557511
Unidentified sp. 5208_2130	Basidiomycota	UDB017915	79.75	0.00475956	0.0139665	-	-	-	-	0.00557511
Acrodontium crateriforme	Ascomycota	UDB0780350	99.16	0.0111056	-	0.00278133	0.00712301	0.00959877	0.00817762	0.00557511
Unidentified sp. 5208_340	Ascomycota	UDB035485	89.17	-	0.0063484	-	0.0166204	0.00639918	0.0122664	0.00557511
Unidentified sp. 5208_368	Ascomycota	UDB0754105	77.43	-	0.00126968	-	0.021369	0.0127984	0.0177182	0.00557511
Amanita sp. 5208_420	Basidiomycota	UDB003218	100	-	-	-	0.0237434	0.0127984	0.0190811	0.00557511
Peniophorella sp. 5208_434	Basidiomycota	UDB039706	97.96	0.0111056	0.00126968	-	0.0118717	0.00319959	0.00817762	0.00557511
Cladophialophora sp. 5208_547	Ascomycota	UDB027816	94.12	0.00317304	0.0126968	-	0.00474868	-	0.00272587	0.00557511
Unidentified sp. 5208_610	Ascomycota	UDB025606	80.3	-	-	-	0.014246	0.0255967	0.0190811	0.00557511
Helotiales sp. 5208_845	Ascomycota	UDB026401	96.27	-	-	-	0.0166204	0.0223971	0.0190811	0.00557511
Unidentified sp. 5208_871	Ascomycota	UDB0779010	89.69	-	-	0.00556266	0.00949735	0.0255967	0.0163552	0.00557511
Cortinarius saniosus	Basidiomycota	UDB036121	100	-	-	-	0.0118717	0.0287963	0.0190811	0.00557511
Clitocybe odora	Basidiomycota	UDB0778275	100	0.0079326	-	-	0.00712301	0.015998	0.0109035	0.00517689
Unidentified sp. 5208_1014	Basidiomycota	UDB014192	83.04	-	-	-	0.0308664	-	0.0177182	0.00517689
Lanzia sp. 5208_1071	Ascomycota	UDB0778487	96.55	0.0079326	0.0101574	-	-	-	-	0.00517689
Penicillium amagasakiense	Ascomycota	UDB035474	99.2	0.00475956	-	0.00556266	0.00949735	0.0127984	0.0109035	0.00517689
Unidentified sp. 5208_1099	Ascomycota	UDB035063	83.69	-	-	-	0.00237434	0.0383951	0.0177182	0.00517689
Unidentified sp. 5208_1102	Ascomycota	UDB035217	85.55	-	-	-	0.0166204	0.0191975	0.0177182	0.00517689
Unidentified sp. 5208_1136	Basidiomycota	UDB027786	80.14	0.00634608	0.0114271	-	-	-	-	0.00517689
Sistotrema sp. 5208_1177	Basidiomycota	UDB016358	95.31	0.0142787	0.00507872	-	-	-	-	0.00517689
Athallia holocarpa	Ascomycota	UDB024192	98.82	0.00158652	0.0139665	-	0.00237434	-	0.00136294	0.00517689
Unidentified sp. 5208_1230	Basidiomycota	UDB035194	77.93	-	-	0.0361573	-	-	-	0.00517689
Unidentified sp. 5208_1291	Basidiomycota	UDB019411	92.86	0.00317304	0.0126968	-	-	0.00319959	0.00136294	0.00517689
Spizellomyces lactosolyticus	Chytridiomycota	UDB035270	99.69	-	-	-	0.00712301	0.0319959	0.0177182	0.00517689
Russula rhodopus	Basidiomycota	UDB017911	100	-	-	0.0361573	-	-	-	0.00517689
Unidentified sp. 5208_1326	Ascomycota	UDB035414	83.81	-	-	-	0.0308664	-	0.0177182	0.00517689
Unidentified sp. 5208_1338	Ascomycota	UDB035239	88.45	-	-	-	-	0.0415947	0.0177182	0.00517689
Leccinum melaneum	Basidiomycota	UDB019644	99.74	-	-	-	-	0.0415947	0.0177182	0.00517689
Xanthoria parietina	Ascomycota	UDB022757	100	0.00158652	0.0152362	-	-	-	-	0.00517689
Tomentellopsis zygodesmoides	Basidiomycota	UDB028083	100	-	-	0.0361573	-	-	-	0.00517689
Unidentified sp. 5208_1461	Basidiomycota	UDB025189	86.25	-	-	-	0.0261177	0.00639918	0.0177182	0.00517689
Pseudotomentella sciastra	Basidiomycota	UDB028205	99.7	-	-	0.0111253	0.00712301	0.0191975	0.0122664	0.00517689
Unidentified sp. 5208_1482	Zygomycota	UDB023393	90.91	-	-	0.0361573	-	-	-	0.00517689
Unidentified sp. 5208_1572	Ascomycota	UDB0778495	93.8	-	-	-	0.0308664	-	0.0177182	0.00517689
Unidentified sp. 5208_1727	Ascomycota	UDB0780040	91.49	0.0190383	0.00126968	-	-	-	-	0.00517689
Unidentified sp. 5208_1877	Ascomycota	UDB035164	91.08	-	-	-	-	0.0415947	0.0177182	0.00517689
Amylocystis sp. 5208_242	Basidiomycota	UDB0754253	94.34	-	0.0101574	-	-	0.015998	0.00681468	0.00517689
Hygrocybe sp. 5208_493	Ascomycota	UDB017618	96.15	-	0.0152362	-	-	0.00319959	0.00136294	0.00517689
Unidentified sp. 5208_671	Ascomycota	UDB027816	80.3	-	0.0114271	-	0.00474868	0.00639918	0.00545175	0.00517689
Tricholoma bonii	Basidiomycota	UDB000791	99	-	-	-	0.00949735	0.0287963	0.0177182	0.00517689
Unidentified sp. 5208_699	Basidiomycota	UDB035829	78.06	-	-	-	0.00237434	0.0383951	0.0177182	0.00517689
Unidentified sp. 5208_736	Ascomycota	UDB035048	88.16	0.00158652	0.0063484	-	0.0166204	-	0.00954055	0.00517689
Unidentified sp. 5208_746	Basidiomycota	UDB016648	86.75	-	-	0.0194693	0.00712301	0.00959877	0.00817762	0.00517689
Unidentified sp. 5208_825	Ascomycota	UDB035451	90.73	0.00317304	-	-	0.00474868	0.0287963	0.0149923	0.00517689
Galerina allospora	Basidiomycota	UDB021063	99.64	-	-	0.0361573	-	-	-	0.00517689
Unidentified sp. 5208_846	Basidiomycota	UDB038271	83.23	-	-	-	-	0.0415947	0.0177182	0.00517689
Unidentified sp. 5208_849	Ascomycota	UDB035518	85.5	0.00475956	0.0101574	-	0.00474868	-	0.00272587	0.00517689
Hebeloma theobrominum	Basidiomycota	UDB037506	100	-	-	-	0.0308664	-	0.0177182	0.00517689
Tricholoma saponaceum	Basidiomycota	UDB038025	100	-	-	-	0.021369	0.0127984	0.0177182	0.00517689
Unidentified sp. 5208_905	Basidiomycota	UDB014002	89	-	-	-	0.0308664	-	0.0177182	0.00517689
Unidentified sp. 5208_936	Basidiomycota	UDB038259	89.16	0.00951913	0.00507872	-	0.00712301	-	0.00408881	0.00517689
Unidentified sp. 5208_998	Ascomycota	UDB035324	89.2	-	-	-	0.00237434	0.0383951	0.0177182	0.00517689
Unidentified sp. 5208_1030	Ascomycota	UDB035518	86.42	0.0079326	0.00888776	-	-	-	-	0.00477867
Geoglossum montanum	Ascomycota	UDB017870	98.52	-	-	-	0.00712301	0.0287963	0.0163552	0.00477867
Yamadazyma sp. 5208_1047	Basidiomycota	UDB027935	97.3	-	-	0.00278133	0.014246	0.015998	0.0149923	0.00477867
Ascocoryne solitaria	Ascomycota	UDB0778476	100	-	-	-	0.014246	0.0191975	0.0163552	0.00477867
Unidentified sp. 5208_1216	Basidiomycota	UDB0780226	89.29	0.0190383	-	-	-	-	-	0.00477867
Unidentified sp. 5208_1247	Ascomycota	UDB035100	80.93	0.00475956	0.0114271	-	-	-	-	0.00477867
Unidentified sp. 5208_1299	Ascomycota	UDB015013	90.16	0.00158652	0.0139665	-	-	-	-	0.00477867
Unidentified sp. 5208_1369	Ascomycota	UDB0780362	86.84	-	-	0.0111253	0.0189947	-	0.0109035	0.00477867
Unidentified sp. 5208_1401	Ascomycota	UDB0778915	78.07	-	-	-	0.00474868	0.0319959	0.0163552	0.00477867
Erysiphe sp. 5208_1423	Ascomycota	UDB022815	97.82	0.00158652	-	-	0.00237434	0.0319959	0.0149923	0.00477867
Unidentified sp. 5208_1478	Ascomycota	UDB028032	80.45	0.0111056	0.00126968	-	0.00949735	-	0.00545175	0.00477867
Cortinarius sp. 5208_1521	Basidiomycota	UDB018635	100	-	-	-	0.0284921	-	0.0163552	0.00477867
Unidentified sp. 5208_1631	Ascomycota	UDB034041	82.56	-	-	-	0.014246	0.0191975	0.0163552	0.00477867
Unidentified sp. 5208_1678	Basidiomycota	UDB0754284	73.83	-	-	-	0.0284921	-	0.0163552	0.00477867
Unidentified sp. 5208_1695	Ascomycota	UDB035427	80.37	0.00317304	0.0114271	-	0.00237434	-	0.00136294	0.00477867
Fusarium keratoplasticum	Ascomycota	UDB035664	100	-	-	-	0.00949735	0.0255967	0.0163552	0.00477867
Unidentified sp. 5208_1771	Ascomycota	UDB0780457	83.95	0.00634608	0.00761808	-	-	0.00639918	0.00272587	0.00477867
Tomentella stuposa	Basidiomycota	UDB001660	100	-	-	0.0278133	-	0.00639918	0.00272587	0.00477867
Unidentified sp. 5208_2102	Ascomycota	UDB016223	87.35	-	0.0152362	-	-	-	-	0.00477867
Unidentified sp. 5208_385	Ascomycota	UDB035129	87.3	-	-	-	0.00712301	0.0287963	0.0163552	0.00477867
Unidentified sp. 5208_416	Ascomycota	UDB0778865	91.8	-	-	-	0.021369	0.00959877	0.0163552	0.00477867
Unidentified sp. 5208_575	Ascomycota	UDB035349	82.79	-	0.00126968	0.008344	0.0166204	0.00319959	0.0109035	0.00477867
Calycellina sp. 5208_655	Ascomycota	UDB0778526	95.45	0.00317304	-	0.00278133	0.00949735	0.015998	0.0122664	0.00477867
Amanita pantherina	Basidiomycota	UDB015621	99.69	-	-	0.00278133	0.00949735	0.0223971	0.0149923	0.00477867
Unidentified sp. 5208_942	Ascomycota	UDB025606	84.41	-	-	0.00278133	0.021369	0.00639918	0.0149923	0.00477867
Rhodotorula sp. 5208_952	Basidiomycota	UDB027748	100	0.00317304	-	-	0.00712301	0.0223971	0.0136294	0.00477867
Cheilymenia vitellina	Ascomycota	UDB028472	100	0.00317304	-	-	-	0.0319959	0.0136294	0.00477867
Trichosporiella multisporum	Ascomycota	UDB035390	98.76	-	0.00380904	-	0.00474868	0.0223971	0.0122664	0.00477867
Unidentified sp. 5208_1021	Ascomycota	UDB0778855	93.44	0.00634608	0.00888776	-	-	-	-	0.00438045
Unidentified sp. 5208_1024	Zygomycota	UDB027345	88.76	-	-	0.00556266	0.014246	0.00959877	0.0122664	0.00438045
Hygrocybe sp. 5208_1086	Basidiomycota	UDB017618	96.15	-	0.0126968	-	0.00237434	-	0.00136294	0.00438045
Mycosphaerella sp. 5208_1094	Ascomycota	UDB0780758	96.31	0.00158652	-	0.0111253	0.00949735	0.00639918	0.00817762	0.00438045
Boidinia sp. 5208_1095	Basidiomycota	UDB038147	94.51	-	-	0.0305946	-	-	-	0.00438045
Unidentified sp. 5208_1096	Basidiomycota	UDB028374	92.31	0.0111056	0.00507872	-	-	-	-	0.00438045
Unidentified sp. 5208_1187	Basidiomycota	UDB0780334	82.09	0.00158652	0.0126968	-	-	-	-	0.00438045
Unidentified sp. 5208_1201	Ascomycota	UDB026402	78.9	-	-	-	0.0261177	-	0.0149923	0.00438045
Elmerina holophaea	Basidiomycota	UDB0780307	98.08	0.0079326	0.00380904	-	0.00237434	0.00639918	0.00408881	0.00438045
Unidentified sp. 5208_1208	Basidiomycota	UDB034042	74.38	-	-	0.008344	0.00474868	0.0191975	0.0109035	0.00438045
Mollisia ulicis	Ascomycota	UDB0778889	98.33	0.00475956	0.00380904	-	0.0118717	-	0.00681468	0.00438045
Unidentified sp. 5208_1262	Ascomycota	UDB035079	84.62	-	-	0.0111253	0.00949735	0.00959877	0.00954055	0.00438045
Helicodendron sp. 5208_1267	Ascomycota	UDB035485	97.08	-	0.00888776	-	-	0.0127984	0.00545175	0.00438045
Tomentella fuscocinerea	Basidiomycota	UDB003300	99.36	-	-	-	0.021369	0.00639918	0.0149923	0.00438045
Hyphodiscosia radicicola	Ascomycota	UDB035141	99.6	0.00158652	-	-	0.0189947	0.00639918	0.0136294	0.00438045
Unidentified sp. 5208_1394	Ascomycota	UDB035418	91.7	-	0.00888776	-	0.00949735	-	0.00545175	0.00438045
Unidentified sp. 5208_1427	Basidiomycota	UDB014013	98.08	-	0.0139665	-	-	-	-	0.00438045
Unidentified sp. 5208_1444	Basidiomycota	UDB024657	87.41	-	-	-	0.00949735	0.0223971	0.0149923	0.00438045
Unidentified sp. 5208_1450	Basidiomycota	UDB019411	80.46	0.00158652	0.00761808	-	0.00474868	0.00639918	0.00545175	0.00438045
Unidentified sp. 5208_1473	Ascomycota	UDB0780763	76.6	-	-	-	0.0261177	-	0.0149923	0.00438045
Unidentified sp. 5208_1539	Ascomycota	UDB035239	90.44	0.0174517	-	-	-	-	-	0.00438045
Chroogomphus rutilus	Basidiomycota	UDB019693	100	-	-	-	0.0237434	0.00319959	0.0149923	0.00438045
Unidentified sp. 5208_1562	Ascomycota	UDB027816	77.95	0.00475956	0.0101574	-	-	-	-	0.00438045
Unidentified sp. 5208_1576	Basidiomycota	UDB018788	93.88	-	-	-	0.0261177	-	0.0149923	0.00438045
Pseudotomentella humicola	Basidiomycota	UDB031980	100	-	-	0.0305946	-	-	-	0.00438045
Scytalidium infestans	Ascomycota	UDB035513	100	0.0126922	0.00126968	-	0.00474868	-	0.00272587	0.00438045
Unidentified sp. 5208_2023	Ascomycota	UDB025129	82.49	0.0142787	0.00126968	-	0.00237434	-	0.00136294	0.00438045
Arthrobotrys sp. 5208_2036	Ascomycota	UDB039472	95.31	0.0174517	-	-	-	-	-	0.00438045
Cortinarius anisatus	Basidiomycota	UDB001361	100	-	-	0.0305946	-	-	-	0.00438045
Coniochaeta sp. 5208_2396	Ascomycota	UDB035080	94.05	-	-	-	0.0261177	-	0.0149923	0.00438045
Unidentified sp. 5208_3242	Ascomycota	UDB0780763	77.9	-	-	-	0.0261177	-	0.0149923	0.00438045
Unidentified sp. 5208_382	Ascomycota	UDB0780455	93.25	-	-	0.00278133	0.00949735	0.0191975	0.0136294	0.00438045
Unidentified sp. 5208_405	Basidiomycota	UDB035195	79.06	0.00317304	0.0114271	-	-	-	-	0.00438045
Unidentified sp. 5208_694	Chytridiomycota	UDB035270	91.78	0.00475956	0.0063484	-	0.00237434	0.00639918	0.00408881	0.00438045
Unidentified sp. 5208_755	Zygomycota	UDB035237	83.66	-	-	-	0.00712301	0.0255967	0.0149923	0.00438045
Unidentified sp. 5208_770	Ascomycota	UDB027816	91.44	0.00634608	0.00507872	-	0.00237434	0.00639918	0.00408881	0.00438045
Unidentified sp. 5208_791	Ascomycota	UDB026401	91.87	0.00158652	-	-	0.00237434	0.0287963	0.0136294	0.00438045
Unidentified sp. 5208_851	Basidiomycota	UDB035142	82.18	0.00158652	0.00888776	0.00556266	-	0.00319959	0.00136294	0.00438045
Meliniomyces sp. 5208_855	Ascomycota	UDB028259	95.02	0.0079326	-	0.0139067	0.00237434	-	0.00136294	0.00438045
Unidentified sp. 5208_873	Ascomycota	UDB035410	90.79	-	-	0.0222507	0.00474868	0.00319959	0.00408881	0.00438045
Unidentified sp. 5208_980	Basidiomycota	UDB025726	90.22	0.0079326	-	0.00278133	0.00949735	0.00319959	0.00681468	0.00438045
Dicranidion gracile	Basidiomycota	UDB035297	100	-	0.00380904	-	0.00237434	0.0223971	0.0109035	0.00438045
Unidentified sp. 5208_1059	Ascomycota	UDB027816	79.47	-	-	-	0.0166204	0.00959877	0.0136294	0.00398222
Unidentified sp. 5208_1064	Ascomycota	UDB035461	90.21	-	-	0.0194693	-	0.00959877	0.00408881	0.00398222
Unidentified sp. 5208_1074	Ascomycota	UDB026116	91.77	-	-	-	0.0118717	0.015998	0.0136294	0.00398222
Odontia sp. 5208_1083	Basidiomycota	UDB013257	100	-	-	0.016688	0.00474868	0.00639918	0.00545175	0.00398222
Unidentified sp. 5208_1091	Ascomycota	UDB0754226	91.39	-	-	-	-	0.0319959	0.0136294	0.00398222
Sphaerostilbella sp. 5208_1124	Ascomycota	UDB0780956	97.79	-	-	-	0.021369	0.00319959	0.0136294	0.00398222
Unidentified sp. 5208_1135	Ascomycota	UDB0778574	79.72	-	-	0.0222507	0.00237434	0.00319959	0.00272587	0.00398222
Unidentified sp. 5208_1165	Ascomycota	UDB035239	83.86	0.00951913	-	-	0.00949735	-	0.00545175	0.00398222
Unidentified sp. 5208_1180	Ascomycota	UDB028324	90.87	0.0079326	0.0063484	-	-	-	-	0.00398222
Cryptodiaporthe sp. 5208_1188	Ascomycota	UDB034055	96.89	0.00317304	0.00761808	0.00556266	-	-	-	0.00398222
Unidentified sp. 5208_1213	Ascomycota	UDB035090	84.25	-	-	-	-	0.0319959	0.0136294	0.00398222
Unidentified sp. 5208_1231	Basidiomycota	UDB0754274	78.09	-	-	0.0278133	-	-	-	0.00398222
Unidentified sp. 5208_1233	Ascomycota	UDB022758	89.96	0.00158652	0.0114271	-	-	-	-	0.00398222
Unidentified sp. 5208_1263	Basidiomycota	UDB0754306	78.76	0.00158652	0.0101574	-	0.00237434	-	0.00136294	0.00398222
Typhula sp. 5208_1271	Basidiomycota	UDB033340	95.45	0.00475956	0.00888776	-	-	-	-	0.00398222
Unidentified sp. 5208_1272	Ascomycota	UDB0778527	76.72	-	0.00126968	-	0.021369	-	0.0122664	0.00398222
Unidentified sp. 5208_1279	Ascomycota	UDB039714	80.37	-	-	0.0111253	0.014246	-	0.00817762	0.00398222
Unidentified sp. 5208_1285	Ascomycota	UDB024174	79.31	-	0.00253936	-	-	0.0255967	0.0109035	0.00398222
Trechispora caucasica	Basidiomycota	UDB038261	99.67	-	-	0.016688	0.00237434	0.00959877	0.00545175	0.00398222
Unidentified sp. 5208_1312	Ascomycota	UDB028493	92.59	-	-	0.00278133	0.014246	0.00959877	0.0122664	0.00398222
Sistotrema sp. 5208_1371	Basidiomycota	UDB0754061	94.7	0.00475956	-	-	0.00474868	0.015998	0.00954055	0.00398222
Unidentified sp. 5208_1380	Ascomycota	UDB0780457	82.45	-	-	-	0.0237434	-	0.0136294	0.00398222
Cortinarius venetus	Basidiomycota	UDB019877	100	-	-	-	-	0.0319959	0.0136294	0.00398222
Pholiota spumosa	Basidiomycota	UDB037853	99.67	-	0.00126968	0.025032	-	-	-	0.00398222
Tricholoma vaccinum	Basidiomycota	UDB035682	99.02	-	-	0.00278133	0.0166204	0.00639918	0.0122664	0.00398222
Unidentified sp. 5208_1560	Ascomycota	UDB035407	91.15	-	0.0126968	-	-	-	-	0.00398222
Trichothecium crotocinigenum	Ascomycota	UDB0780867	100	-	-	0.0111253	0.014246	-	0.00817762	0.00398222
Unidentified sp. 5208_1650	Ascomycota	UDB035294	90.2	0.00317304	0.00888776	-	0.00237434	-	0.00136294	0.00398222
Unidentified sp. 5208_1661	Ascomycota	UDB020930	92.47	-	-	0.00556266	0.0166204	0.00319959	0.0109035	0.00398222
Unidentified sp. 5208_1686	Basidiomycota	UDB0754248	82.31	-	-	0.00278133	0.021369	-	0.0122664	0.00398222
Unidentified sp. 5208_1691	Ascomycota	UDB0778185	93.33	-	-	0.008344	0.00237434	0.0191975	0.00954055	0.00398222
Unidentified sp. 5208_1712	Ascomycota	UDB0779091	80.08	0.0111056	0.00126968	-	0.00474868	-	0.00272587	0.00398222
Orbilia coccinella	Ascomycota	UDB0778855	100	-	-	0.025032	0.00237434	-	0.00136294	0.00398222
Unidentified sp. 5208_1777	Ascomycota	UDB019850	86.67	-	-	0.0278133	-	-	-	0.00398222
Hypocreales sp. 5208_1786	Ascomycota	UDB025334	95.74	-	-	-	0.0166204	0.00959877	0.0136294	0.00398222
Unidentified sp. 5208_1787	Ascomycota	UDB023754	85.94	-	0.0126968	-	-	-	-	0.00398222
Unidentified sp. 5208_1823	Basidiomycota	UDB034353	76.45	-	0.0126968	-	-	-	-	0.00398222
Unidentified sp. 5208_1824	Ascomycota	UDB0754226	91.06	-	0.0126968	-	-	-	-	0.00398222
Unidentified sp. 5208_1900	Ascomycota	UDB0780355	81.89	0.00317304	0.0063484	-	0.00237434	0.00639918	0.00408881	0.00398222
Unidentified sp. 5208_2051	Ascomycota	UDB035239	89.68	0.00634608	0.00761808	-	-	-	-	0.00398222
Unidentified sp. 5208_2133	Basidiomycota	UDB0778878	90.91	-	-	0.025032	-	0.00319959	0.00136294	0.00398222
Unidentified sp. 5208_2135	Ascomycota	UDB034374	82.89	-	0.0126968	-	-	-	-	0.00398222
Gloeomyces graminicola	Basidiomycota	UDB028328	98.29	-	-	-	0.014246	0.0127984	0.0136294	0.00398222
Unidentified sp. 5208_3195	Ascomycota	UDB0778869	86.48	-	-	-	0.014246	0.0127984	0.0136294	0.00398222
Unidentified sp. 5208_354	Basidiomycota	UDB031921	88.52	0.00158652	0.0063484	0.008344	0.00237434	-	0.00136294	0.00398222
Mollisia sp. 5208_387	Ascomycota	UDB0778889	96.67	0.00158652	0.00126968	0.00278133	0.00712301	0.0127984	0.00954055	0.00398222
Unidentified sp. 5208_578	Ascomycota	UDB0778922	85.37	0.00158652	0.00888776	-	0.00474868	-	0.00272587	0.00398222
Circinaria sp. 5208_594	Ascomycota	UDB024188	95	-	-	-	0.0166204	0.00959877	0.0136294	0.00398222
Unidentified sp. 5208_777	Ascomycota	UDB024178	88.64	0.0079326	0.00507872	-	0.00237434	-	0.00136294	0.00398222
Unidentified sp. 5208_797	Basidiomycota	UDB016618	83.61	0.00158652	-	-	0.00712301	0.0191975	0.0122664	0.00398222
Unidentified sp. 5208_822	Ascomycota	UDB028015	90.95	0.0142787	-	0.00278133	-	-	-	0.00398222
Unidentified sp. 5208_870	Ascomycota	UDB013297	92.86	0.00475956	-	0.008344	-	0.0127984	0.00545175	0.00398222
Unidentified sp. 5208_883	Ascomycota	UDB022774	89.96	0.00158652	0.00888776	-	-	0.00639918	0.00272587	0.00398222
Russula aeruginea	Basidiomycota	UDB037663	100	-	-	0.0222507	0.00237434	0.00319959	0.00272587	0.00398222
Unidentified sp. 5208_972	Ascomycota	UDB035427	83.45	0.00475956	0.00761808	-	-	0.00319959	0.00136294	0.00398222
Hemimycena sp. 5208_1028	Basidiomycota	UDB037361	95.31	-	-	0.025032	-	-	-	0.003584
Unidentified sp. 5208_1056	Ascomycota	UDB0780358	84.19	-	-	-	0.00474868	0.0223971	0.0122664	0.003584
Tomentella sp. 5208_1075	Basidiomycota	UDB016491	94.04	-	-	-	0.0118717	0.0127984	0.0122664	0.003584
Typhula sp. 5208_1084	Basidiomycota	UDB033340	95.45	0.00317304	0.00761808	-	0.00237434	-	0.00136294	0.003584
Sebacina sp. 5208_1147	Basidiomycota	UDB016332	99.66	-	-	-	0.021369	-	0.0122664	0.003584
Bjerkandera adusta	Basidiomycota	UDB0780444	99.63	-	-	0.016688	-	0.00959877	0.00408881	0.003584
Unidentified sp. 5208_1157	Basidiomycota	UDB037361	88.46	0.00951913	0.00380904	-	-	-	-	0.003584
Unidentified sp. 5208_1161	Ascomycota	UDB0778858	92.18	-	-	-	-	0.0287963	0.0122664	0.003584
Inocybe mixtilis	Basidiomycota	UDB031429	100	-	-	-	0.00949735	0.015998	0.0122664	0.003584
Unidentified sp. 5208_1172	Ascomycota	UDB0780743	83.58	-	-	0.0139067	0.00949735	-	0.00545175	0.003584
Unidentified sp. 5208_1202	Basidiomycota	UDB0780334	84.23	-	-	-	-	0.0287963	0.0122664	0.003584
Boletus edulis	Basidiomycota	UDB037495	99.75	-	-	0.0111253	0.0118717	-	0.00681468	0.003584
Unidentified sp. 5208_1240	Ascomycota	UDB026347	78.86	-	0.00126968	0.0222507	-	-	-	0.003584
Unidentified sp. 5208_1287	Ascomycota	UDB016230	80.31	0.00634608	0.00380904	-	0.00474868	-	0.00272587	0.003584
Unidentified sp. 5208_1323	Ascomycota	UDB035257	91.6	0.00158652	-	-	0.014246	0.00639918	0.0109035	0.003584
Odontia sp. 5208_1362	Basidiomycota	UDB013257	100	0.0126922	0.00126968	-	-	-	-	0.003584
Unidentified sp. 5208_1374	Basidiomycota	UDB0777987	89.69	-	-	0.0194693	0.00474868	-	0.00272587	0.003584
Unidentified sp. 5208_1397	Ascomycota	UDB027635	91.91	-	-	0.008344	0.014246	-	0.00817762	0.003584
Cortinarius comptulus	Basidiomycota	UDB031964	99.29	-	-	0.025032	-	-	-	0.003584
Sistotrema brinkmannii	Basidiomycota	UDB020320	99.68	-	-	-	-	0.0287963	0.0122664	0.003584
Pseudevernia furfuracea	Ascomycota	UDB022723	99.59	0.00317304	0.00761808	-	0.00237434	-	0.00136294	0.003584
Unidentified sp. 5208_1453	Ascomycota	UDB035169	76.03	0.00317304	0.0063484	-	0.00237434	0.00319959	0.00272587	0.003584
Unidentified sp. 5208_1516	Ascomycota	UDB035518	77.86	-	-	-	0.0118717	0.0127984	0.0122664	0.003584
Trichosporiella sp. 5208_1527	Ascomycota	UDB035390	95.85	-	-	0.00556266	0.00712301	0.0127984	0.00954055	0.003584
Coniophora sp. 5208_1532	Basidiomycota	UDB013307	95.56	-	-	-	0.00949735	0.015998	0.0122664	0.003584
Unidentified sp. 5208_1575	Ascomycota	UDB0778527	82.79	-	-	-	0.00712301	0.0191975	0.0122664	0.003584
Botryotrichum spirotrichum	Ascomycota	UDB035289	99.19	-	-	-	-	0.0287963	0.0122664	0.003584
Unidentified sp. 5208_1621	Ascomycota	UDB0778916	76.06	-	-	-	0.00474868	0.0223971	0.0122664	0.003584
Unidentified sp. 5208_1668	Ascomycota	UDB028052	83.78	-	-	0.00556266	0.0166204	-	0.00954055	0.003584
Mycena pura	Basidiomycota	UDB018003	100	-	-	-	0.00474868	0.0223971	0.0122664	0.003584
Unidentified sp. 5208_1710	Basidiomycota	UDB023391	93.31	-	-	0.025032	-	-	-	0.003584
Unidentified sp. 5208_1740	Ascomycota	UDB035100	81.47	0.00475956	0.0063484	-	-	0.00319959	0.00136294	0.003584
Unidentified sp. 5208_1757	Zygomycota	UDB0780742	77.84	-	-	0.025032	-	-	-	0.003584
Unidentified sp. 5208_1772	Ascomycota	UDB0780346	86.89	-	-	-	0.00474868	0.0223971	0.0122664	0.003584
Unidentified sp. 5208_1930	Ascomycota	UDB027588	82.65	0.0126922	0.00126968	-	-	-	-	0.003584
Hyaloscypha sp. 5208_1949	Ascomycota	UDB034363	100	-	-	0.025032	-	-	-	0.003584
Wallemia sp. 5208_2083	Basidiomycota	UDB027986	95.22	-	-	0.025032	-	-	-	0.003584
Unidentified sp. 5208_2117	Ascomycota	UDB035653	78.29	0.00634608	0.0063484	-	-	-	-	0.003584
Helicogloea insularis	Basidiomycota	UDB0754294	100	-	-	-	0.021369	-	0.0122664	0.003584
Unidentified sp. 5208_2389	Ascomycota	UDB035088	87.02	-	-	0.025032	-	-	-	0.003584
Exophiala sp. 5208_2432	Ascomycota	UDB027982	95.8	-	-	0.00278133	0.0189947	-	0.0109035	0.003584
Unidentified sp. 5208_2551	Ascomycota	UDB035046	87.21	0.0142787	-	-	-	-	-	0.003584
Unidentified sp. 5208_3257	Basidiomycota	UDB016358	82.71	-	0.0114271	-	-	-	-	0.003584
Unidentified sp. 5208_376	Ascomycota	UDB035048	88.52	-	-	0.00278133	0.00712301	0.015998	0.0109035	0.003584
Unidentified sp. 5208_675	Zygomycota	UDB027345	88.5	-	-	-	0.00474868	0.0223971	0.0122664	0.003584
Unidentified sp. 5208_706	Basidiomycota	UDB035194	83.33	0.00158652	0.0063484	-	0.00712301	-	0.00408881	0.003584
Debaryomyces sp. 5208_780	Ascomycota	UDB033935	99.65	0.00317304	0.00126968	-	0.00474868	0.0127984	0.00817762	0.003584
Graphilbum pleomorphum	Ascomycota	UDB035499	99.59	-	-	-	0.0118717	0.0127984	0.0122664	0.003584
Unidentified sp. 5208_925	Basidiomycota	UDB035195	93.31	0.0126922	0.00126968	-	-	-	-	0.003584
Unidentified sp. 5208_1009	Ascomycota	UDB035417	91.47	0.00158652	0.00507872	-	0.00712301	-	0.00408881	0.00318578
Unidentified sp. 5208_1019	Ascomycota	UDB035401	81.01	-	-	0.0111253	0.00237434	0.00959877	0.00545175	0.00318578
Sistotrema sp. 5208_1037	Basidiomycota	UDB0754061	96.37	-	-	-	0.0189947	-	0.0109035	0.00318578
Unidentified sp. 5208_1049	Ascomycota	UDB025796	92.59	-	0.0101574	-	-	-	-	0.00318578
Septoria epambrosiae	Ascomycota	UDB035397	98.74	0.00158652	0.00126968	-	0.00474868	0.0127984	0.00817762	0.00318578
Unidentified sp. 5208_1082	Basidiomycota	UDB031054	83.66	-	-	0.00556266	0.014246	-	0.00817762	0.00318578
Unidentified sp. 5208_1090	Ascomycota	UDB027816	93	0.00317304	0.00761808	-	-	-	-	0.00318578
Unidentified sp. 5208_1100	Ascomycota	UDB0778858	93	-	-	-	0.0118717	0.00959877	0.0109035	0.00318578
Hyphodiscus sp. 5208_1109	Ascomycota	UDB028493	100	-	-	0.0194693	0.00237434	-	0.00136294	0.00318578
Typhula sp. 5208_1148	Basidiomycota	UDB033340	95.45	-	0.00761808	-	0.00474868	-	0.00272587	0.00318578
Entophlyctis sp. 5208_1150	Ascomycota	UDB035507	96	-	-	0.00556266	-	0.0191975	0.00817762	0.00318578
Hebeloma sp. 5208_1163	Basidiomycota	UDB022279	99.68	-	-	0.00278133	0.00474868	0.015998	0.00954055	0.00318578
Tricholoma virgatum	Basidiomycota	UDB038044	100	-	-	-	0.0189947	-	0.0109035	0.00318578
Pyrenochaeta sp. 5208_1183	Ascomycota	UDB035173	97.52	-	0.00253936	0.008344	0.00712301	-	0.00408881	0.00318578
Unidentified sp. 5208_1212	Ascomycota	UDB028474	93.51	-	-	-	-	0.0255967	0.0109035	0.00318578
Elaphomyces asperulus	Ascomycota	UDB032840	100	-	-	0.0139067	0.00237434	0.00639918	0.00408881	0.00318578
Sugiyamaella sp. 5208_1257	Ascomycota	UDB028494	95.47	-	-	0.00278133	0.00237434	0.0191975	0.00954055	0.00318578
Unidentified sp. 5208_1275	Zygomycota	UDB035691	85.87	0.00158652	-	-	0.00712301	0.0127984	0.00954055	0.00318578
Inocybe maculata	Basidiomycota	UDB017987	100	-	-	-	0.0166204	0.00319959	0.0109035	0.00318578
Xanthoporus sp. 5208_1306	Basidiomycota	UDB019675	97.56	0.0126922	-	-	-	-	-	0.00318578
Unidentified sp. 5208_1330	Basidiomycota	UDB039706	88.57	-	0.00761808	-	-	0.00639918	0.00272587	0.00318578
Unidentified sp. 5208_1351	Ascomycota	UDB023348	81.82	-	-	0.0194693	-	0.00319959	0.00136294	0.00318578
Unidentified sp. 5208_1359	Basidiomycota	UDB018018	90.48	0.0111056	0.00126968	-	-	-	-	0.00318578
Unidentified sp. 5208_1440	Ascomycota	UDB024173	80.08	0.0111056	0.00126968	-	-	-	-	0.00318578
Unidentified sp. 5208_1442	Basidiomycota	UDB0754268	92.75	0.00634608	0.00507872	-	-	-	-	0.00318578
Unidentified sp. 5208_1456	Basidiomycota	UDB035142	81.39	0.0079326	0.00380904	-	-	-	-	0.00318578
Sistotrema muscicola	Basidiomycota	UDB0754061	99.67	-	-	0.00278133	0.0166204	-	0.00954055	0.00318578
Xenasmatella sp. 5208_1519	Basidiomycota	UDB028182	95.74	-	-	-	0.0189947	-	0.0109035	0.00318578
Unidentified sp. 5208_1557	Ascomycota	UDB0780688	88.33	0.00475956	-	-	0.0118717	-	0.00681468	0.00318578
Myxomphalia sp. 5208_1595	Basidiomycota	UDB035779	100	-	-	-	0.0189947	-	0.0109035	0.00318578
Unidentified sp. 5208_1596	Basidiomycota	UDB0780772	75.29	-	-	-	-	0.0255967	0.0109035	0.00318578
Unidentified sp. 5208_1597	Ascomycota	UDB019824	79.37	0.0126922	-	-	-	-	-	0.00318578
Unidentified sp. 5208_1690	Ascomycota	UDB018774	81.15	-	0.0101574	-	-	-	-	0.00318578
Unidentified sp. 5208_1705	Basidiomycota	UDB034353	76.92	-	0.0101574	-	-	-	-	0.00318578
Unidentified sp. 5208_1719	Ascomycota	UDB035079	83.53	-	-	-	0.0189947	-	0.0109035	0.00318578
Cytospora sp. 5208_1726	Ascomycota	UDB025585	97.67	0.00158652	0.00126968	-	0.014246	-	0.00817762	0.00318578
Unidentified sp. 5208_1729	Ascomycota	UDB016230	90.91	-	0.00507872	-	0.00712301	0.00319959	0.00545175	0.00318578
Suillus bovinus	Basidiomycota	UDB037497	100	-	-	-	0.00712301	0.015998	0.0109035	0.00318578
Unidentified sp. 5208_1798	Basidiomycota	UDB031148	82.82	-	-	-	0.0166204	0.00319959	0.0109035	0.00318578
Russula consobrina	Basidiomycota	UDB037568	100	-	-	0.0222507	-	-	-	0.00318578
Mollisia sp. 5208_1830	Ascomycota	UDB0778892	96.23	-	0.00253936	0.016688	-	-	-	0.00318578
Tomentella sp. 5208_1839	Basidiomycota	UDB025615	99.68	-	-	0.0222507	-	-	-	0.00318578
Calycellina sp. 5208_1878	Ascomycota	UDB0778858	97.52	-	-	-	0.0166204	0.00319959	0.0109035	0.00318578
Unidentified sp. 5208_1958	Ascomycota	UDB023808	86.45	0.00317304	-	-	-	0.0191975	0.00817762	0.00318578
Peniophora incarnata	Basidiomycota	UDB016459	99.65	-	0.00253936	0.008344	-	0.00959877	0.00408881	0.00318578
Unidentified sp. 5208_1981	Ascomycota	UDB034349	91.46	-	-	0.00556266	0.014246	-	0.00817762	0.00318578
Unidentified sp. 5208_1998	Ascomycota	UDB035260	89.19	-	0.0063484	-	0.00474868	0.00319959	0.00408881	0.00318578
Unidentified sp. 5208_2068	Ascomycota	UDB027816	91.15	0.0111056	0.00126968	-	-	-	-	0.00318578
Unidentified sp. 5208_2257	Ascomycota	UDB0780457	85.71	-	0.0101574	-	-	-	-	0.00318578
Unidentified sp. 5208_2305	Ascomycota	UDB035376	83.07	-	0.00126968	-	-	0.0223971	0.00954055	0.00318578
Unidentified sp. 5208_2331	Basidiomycota	UDB039716	92.96	-	0.0101574	-	-	-	-	0.00318578
Coleophoma sp. 5208_2408	Ascomycota	UDB026116	100	-	-	-	0.00949735	0.0127984	0.0109035	0.00318578
Unidentified sp. 5208_2543	Ascomycota	UDB035365	91.95	-	-	0.016688	0.00474868	-	0.00272587	0.00318578
Mollisia sp. 5208_257	Ascomycota	UDB0778889	95	-	-	-	0.0166204	0.00319959	0.0109035	0.00318578
Penicillium sp. 5208_3180	Ascomycota	UDB035156	94.23	-	-	0.00278133	0.014246	0.00319959	0.00954055	0.00318578
Unidentified sp. 5208_375	Ascomycota	UDB035046	81.89	-	0.00126968	-	0.00712301	0.0127984	0.00954055	0.00318578
Unidentified sp. 5208_381	Ascomycota	UDB022974	80.31	-	0.00253936	-	0.014246	-	0.00817762	0.00318578
Unidentified sp. 5208_528	Ascomycota	UDB0754030	92.67	0.00317304	0.00253936	-	-	0.0127984	0.00545175	0.00318578
Parmelia sp. 5208_642	Ascomycota	UDB0778473	94.35	0.0079326	0.00380904	-	-	-	-	0.00318578
Unidentified sp. 5208_711	Glomeromycota	UDB032573	90.38	-	-	-	-	0.0255967	0.0109035	0.00318578
Typhula sp. 5208_724	Basidiomycota	UDB033340	95.45	0.00317304	0.00380904	-	0.00712301	-	0.00408881	0.00318578
Unidentified sp. 5208_854	Ascomycota	UDB0780457	80.95	0.00158652	0.00507872	0.00278133	0.00474868	-	0.00272587	0.00318578
Typhula sp. 5208_881	Basidiomycota	UDB033340	95.45	0.00951913	0.00126968	-	-	0.00319959	0.00136294	0.00318578
Hebeloma sp. 5208_887	Basidiomycota	UDB025675	99.67	-	-	-	0.00949735	0.0127984	0.0109035	0.00318578
Unidentified sp. 5208_889	Ascomycota	UDB026395	93.78	-	-	0.0111253	-	0.0127984	0.00545175	0.00318578
Unidentified sp. 5208_937	Ascomycota	UDB024109	92.66	0.00317304	0.0063484	-	0.00237434	-	0.00136294	0.00318578
Inocybe rimosa	Basidiomycota	UDB025607	99.64	-	-	-	-	0.0255967	0.0109035	0.00318578
Russula velenovskyi	Basidiomycota	UDB036972	100	-	-	0.0139067	-	0.00959877	0.00408881	0.00318578
Unidentified sp. 5208_951	Ascomycota	UDB035120	90.2	-	-	-	0.00474868	0.0191975	0.0109035	0.00318578
Unidentified sp. 5208_1031	Ascomycota	UDB0780887	83.45	0.00634608	0.00253936	-	-	0.00319959	0.00136294	0.00278756
Sistotrema alboluteum	Basidiomycota	UDB002253	100	-	-	0.016688	0.00237434	-	0.00136294	0.00278756
Unidentified sp. 5208_1092	Basidiomycota	UDB028113	85.37	-	0.00126968	-	-	0.0191975	0.00817762	0.00278756
Tricholoma sp. 5208_1129	Basidiomycota	UDB025535	100	-	-	-	-	0.0223971	0.00954055	0.00278756
Acremonium sp. 5208_1176	Ascomycota	UDB026345	99.63	-	-	-	0.0118717	0.00639918	0.00954055	0.00278756
Rhizophydium globosum	Chytridiomycota	UDB035404	100	-	-	-	0.00949735	0.00959877	0.00954055	0.00278756
Peniophora sp. 5208_1195	Basidiomycota	UDB0778899	99.65	0.00158652	0.00126968	0.00556266	-	0.00959877	0.00408881	0.00278756
Unidentified sp. 5208_1206	Ascomycota	UDB035264	83.82	-	0.00126968	-	0.0118717	0.00319959	0.00817762	0.00278756
Unidentified sp. 5208_1218	Ascomycota	UDB035077	82.8	-	-	0.00278133	-	0.0191975	0.00817762	0.00278756
Imleria badia sp. 5208_1270	Basidiomycota	UDB038022	100	0.00158652	-	0.0139067	0.00237434	-	0.00136294	0.00278756
Taphrina sp. 5208_1282	Ascomycota	UDB027588	100	0.00317304	0.00507872	-	0.00237434	-	0.00136294	0.00278756
Unidentified sp. 5208_1296	Ascomycota	UDB035439	84.53	0.00951913	-	-	0.00237434	-	0.00136294	0.00278756
Unidentified sp. 5208_1303	Basidiomycota	UDB014013	96.08	0.00634608	0.00380904	-	-	-	-	0.00278756
Hygrophorus hypothejus	Basidiomycota	UDB021782	99.66	0.0111056	-	-	-	-	-	0.00278756
Unidentified sp. 5208_1348	Ascomycota	UDB027816	83.91	0.00951913	-	-	-	0.00319959	0.00136294	0.00278756
Mycenella trachyspora	Basidiomycota	UDB0780312	98.59	-	-	0.0194693	-	-	-	0.00278756
Unidentified sp. 5208_1415	Basidiomycota	UDB035195	90.51	0.00475956	0.00507872	-	-	-	-	0.00278756
Unidentified sp. 5208_1433	Ascomycota	UDB0780671	87.65	-	-	0.0194693	-	-	-	0.00278756
Hygrocybe sp. 5208_1435	Ascomycota	UDB017618	96.15	0.00317304	0.00507872	-	-	0.00319959	0.00136294	0.00278756
Rhizopogon roseolus	Basidiomycota	UDB001619	100	-	-	-	-	0.0223971	0.00954055	0.00278756
Typhula sp. 5208_1489	Basidiomycota	UDB033340	95.45	0.00317304	-	0.00278133	-	0.0127984	0.00545175	0.00278756
Unidentified sp. 5208_1499	Basidiomycota	UDB035392	83.71	-	-	0.016688	0.00237434	-	0.00136294	0.00278756
Unidentified sp. 5208_1538	Ascomycota	UDB026402	91.59	-	-	-	0.00237434	0.0191975	0.00954055	0.00278756
Xenasmatella sp. 5208_1578	Basidiomycota	UDB028182	100	-	-	0.0194693	-	-	-	0.00278756
Xenopolyscytalum sp. 5208_1587	Ascomycota	UDB026277	95	-	-	0.0111253	0.00237434	0.00639918	0.00408881	0.00278756
Dothideomycetes sp. 5208_1592	Ascomycota	UDB0778922	95.97	0.00158652	0.00761808	-	-	-	-	0.00278756
Unidentified sp. 5208_1600	Ascomycota	UDB0780457	85.6	0.00158652	0.00761808	-	-	-	-	0.00278756
Unidentified sp. 5208_1614	Ascomycota	UDB0780758	85.89	0.00951913	0.00126968	-	-	-	-	0.00278756
Unidentified sp. 5208_1625	Ascomycota	UDB026401	93.33	-	-	-	0.0166204	-	0.00954055	0.00278756
Unidentified sp. 5208_1633	Ascomycota	UDB0778527	89.34	-	-	-	-	0.0223971	0.00954055	0.00278756
Hygrocybe conica	Basidiomycota	UDB037066	99.68	-	-	-	0.0166204	-	0.00954055	0.00278756
Unidentified sp. 5208_1679	Basidiomycota	UDB0778992	81.21	-	-	0.0194693	-	-	-	0.00278756
Unidentified sp. 5208_1693	Zygomycota	UDB037660	92.06	-	-	-	0.0166204	-	0.00954055	0.00278756
Microsphaeropsis sp. 5208_1734	Ascomycota	UDB035476	97.58	0.00634608	0.00253936	-	0.00237434	-	0.00136294	0.00278756
Amphinema sp. 5208_1760	Basidiomycota	UDB020319	99.64	-	-	0.008344	-	0.0127984	0.00545175	0.00278756
Unidentified sp. 5208_1767	Ascomycota	UDB027635	89.93	-	-	0.008344	0.00949735	-	0.00545175	0.00278756
Unidentified sp. 5208_1799	Ascomycota	UDB0778927	77.04	-	-	-	0.014246	0.00319959	0.00954055	0.00278756
Unidentified sp. 5208_1834	Ascomycota	UDB035293	81.82	-	-	0.00278133	0.014246	-	0.00817762	0.00278756
Unidentified sp. 5208_1843	Basidiomycota	UDB023685	85.49	-	-	-	-	0.0223971	0.00954055	0.00278756
Thelephora sp. 5208_1924	Basidiomycota	UDB024726	94.29	-	-	0.016688	-	0.00319959	0.00136294	0.00278756
Unidentified sp. 5208_1928	Ascomycota	UDB023354	92.05	0.00951913	-	-	-	0.00319959	0.00136294	0.00278756
Unidentified sp. 5208_1931	Basidiomycota	UDB039706	88.57	-	0.00888776	-	-	-	-	0.00278756
Tomentella sp. 5208_2006	Basidiomycota	UDB018381	95.57	-	-	-	0.0118717	0.00639918	0.00954055	0.00278756
Meliniomyces sp. 5208_2043	Ascomycota	UDB026396	94.17	-	-	-	-	0.0223971	0.00954055	0.00278756
Unidentified sp. 5208_2087	Ascomycota	UDB0780355	91.43	-	0.00888776	-	-	-	-	0.00278756
Unidentified sp. 5208_2134	Ascomycota	UDB028437	84.31	-	0.00380904	-	-	0.0127984	0.00545175	0.00278756
Unidentified sp. 5208_2140	Ascomycota	UDB016230	88.52	-	-	0.008344	-	0.0127984	0.00545175	0.00278756
Arachnopeziza sp. 5208_2204	Ascomycota	UDB0778289	96.54	-	0.00126968	-	0.00474868	0.0127984	0.00817762	0.00278756
Unidentified sp. 5208_2338	Ascomycota	UDB026402	77.49	-	-	-	0.00712301	0.0127984	0.00954055	0.00278756
Unidentified sp. 5208_2421	Ascomycota	UDB025985	91.14	-	-	-	-	0.0223971	0.00954055	0.00278756
Unidentified sp. 5208_2478	Ascomycota	UDB028493	88.07	-	-	-	-	0.0223971	0.00954055	0.00278756
Unidentified sp. 5208_2561	Ascomycota	UDB035065	90.16	0.0111056	-	-	-	-	-	0.00278756
Unidentified sp. 5208_2582	Basidiomycota	UDB016372	84.14	-	0.00888776	-	-	-	-	0.00278756
Calycellina sp. 5208_2660	Ascomycota	UDB0778526	95.06	0.00158652	-	0.016688	-	-	-	0.00278756
Unidentified sp. 5208_2800	Ascomycota	UDB0778527	85.37	-	-	-	0.0166204	-	0.00954055	0.00278756
Unidentified sp. 5208_3223	Basidiomycota	UDB011577	79.94	-	-	0.0194693	-	-	-	0.00278756
Helicodendron coniferarum	Ascomycota	UDB035485	98.04	-	-	0.0194693	-	-	-	0.00278756
Cortinarius caesiobrunneus	Basidiomycota	UDB017795	100	-	-	0.0194693	-	-	-	0.00278756
Piloderma bicolor	Basidiomycota	UDB016354	98.59	0.00158652	-	0.016688	-	-	-	0.00278756
Hygrocybe sp. 5208_4312	Basidiomycota	UDB017618	96.15	-	0.00380904	-	-	0.0127984	0.00545175	0.00278756
Unidentified sp. 5208_521	Ascomycota	UDB035476	84.31	-	0.00253936	-	0.0118717	-	0.00681468	0.00278756
Unidentified sp. 5208_624	Ascomycota	UDB023677	87.7	-	-	-	0.00474868	0.015998	0.00954055	0.00278756
Unidentified sp. 5208_668	Ascomycota	UDB035080	92.86	-	-	0.00556266	0.00949735	0.00319959	0.00681468	0.00278756
Exobasidium sp. 5208_683	Basidiomycota	UDB037566	94.3	0.00317304	0.00253936	-	0.00712301	-	0.00408881	0.00278756
Unidentified sp. 5208_709	Ascomycota	UDB0778820	83.54	-	-	0.00556266	0.00237434	0.0127984	0.00681468	0.00278756
Lycoperdon pyriforme	Basidiomycota	UDB0778242	100	0.00158652	0.00507872	0.00556266	-	-	-	0.00278756
Unidentified sp. 5208_790	Ascomycota	UDB024192	90.23	0.0111056	-	-	-	-	-	0.00278756
Unidentified sp. 5208_878	Basidiomycota	UDB035195	92.49	-	-	0.00278133	0.014246	-	0.00817762	0.00278756
Coprinellus disseminatus	Basidiomycota	UDB036004	99.67	-	0.00507872	-	0.00474868	0.00319959	0.00408881	0.00278756
Unidentified sp. 5208_892	Ascomycota	UDB020935	93.28	0.00317304	0.00380904	0.00556266	-	-	-	0.00278756
Laccaria laccata	Basidiomycota	UDB038028	100	-	-	0.00278133	0.0118717	0.00319959	0.00817762	0.00278756
Unidentified sp. 5208_899	Basidiomycota	UDB0780334	80.29	-	0.00126968	-	0.00237434	0.015998	0.00817762	0.00278756
Hyphodontia sp. 5208_901	Basidiomycota	UDB038166	94.52	-	-	-	0.00712301	0.0127984	0.00954055	0.00278756
Unidentified sp. 5208_940	Ascomycota	UDB0778386	88.7	0.00158652	-	0.016688	-	-	-	0.00278756
Dicranidion sp. 5208_1008	Ascomycota	UDB035297	94.87	-	-	-	0.00949735	0.00639918	0.00817762	0.00238933
Athelopsis sp. 5208_1017	Basidiomycota	UDB016411	94.7	-	-	0.008344	0.00712301	-	0.00408881	0.00238933
Unidentified sp. 5208_1033	Ascomycota	UDB034371	93.33	-	-	-	0.014246	-	0.00817762	0.00238933
Unidentified sp. 5208_1158	Ascomycota	UDB0778311	86.71	-	-	-	0.0118717	0.00319959	0.00817762	0.00238933
Unidentified sp. 5208_1174	Basidiomycota	UDB035392	84.42	0.0079326	-	-	-	0.00319959	0.00136294	0.00238933
Unidentified sp. 5208_1175	Zygomycota	UDB039561	86	-	-	-	0.014246	-	0.00817762	0.00238933
Basidiodendron caesiocinereum	Basidiomycota	UDB016299	99.63	-	-	0.016688	-	-	-	0.00238933
Unidentified sp. 5208_1192	Ascomycota	UDB028259	79.39	0.00951913	-	-	-	-	-	0.00238933
Unidentified sp. 5208_1200	Basidiomycota	UDB016408	91.89	-	-	0.016688	-	-	-	0.00238933
Unidentified sp. 5208_1217	Ascomycota	UDB0778922	87.1	0.00634608	0.00253936	-	-	-	-	0.00238933
Unidentified sp. 5208_1290	Ascomycota	UDB019824	90	0.00951913	-	-	-	-	-	0.00238933
Unidentified sp. 5208_1305	Ascomycota	UDB035283	85.78	-	-	-	0.00237434	0.015998	0.00817762	0.00238933
Naetrocymbe punctiformis	Ascomycota	UDB0780457	99.59	0.00475956	0.00380904	-	-	-	-	0.00238933
Unidentified sp. 5208_1329	Basidiomycota	UDB036297	82.89	-	-	0.016688	-	-	-	0.00238933
Unidentified sp. 5208_1342	Ascomycota	UDB035046	83.33	-	0.00253936	-	0.00949735	-	0.00545175	0.00238933
Hymenogaster sp. 5208_1354	Basidiomycota	UDB032917	99.68	-	-	-	0.014246	-	0.00817762	0.00238933
Unidentified sp. 5208_1370	Basidiomycota	UDB036604	89.09	-	-	-	0.014246	-	0.00817762	0.00238933
Dicranidion gracile	Zygomycota	UDB035297	100	-	-	0.00278133	0.00712301	0.00639918	0.00681468	0.00238933
Unidentified sp. 5208_1390	Ascomycota	UDB035485	93.33	-	-	0.016688	-	-	-	0.00238933
Mortierella sp. 5208_1410	Zygomycota	UDB027923	94.55	-	-	0.016688	-	-	-	0.00238933
Unidentified sp. 5208_1437	Ascomycota	UDB016223	77.82	-	-	-	0.0118717	0.00319959	0.00817762	0.00238933
Unidentified sp. 5208_1452	Basidiomycota	UDB038134	80.74	-	-	-	-	0.0191975	0.00817762	0.00238933
Unidentified sp. 5208_1462	Ascomycota	UDB035120	90.2	-	-	0.016688	-	-	-	0.00238933
Inocybe maculata	Basidiomycota	UDB027492	100	-	-	-	0.00474868	0.0127984	0.00817762	0.00238933
Hypholoma capnoides	Basidiomycota	UDB0778761	100	0.0079326	-	-	0.00237434	-	0.00136294	0.00238933
Unidentified sp. 5208_1544	Ascomycota	UDB035418	92.49	0.00634608	0.00126968	0.00278133	-	-	-	0.00238933
Taphrina padi	Ascomycota	UDB039518	100	0.00317304	0.00380904	-	0.00237434	-	0.00136294	0.00238933
Unidentified sp. 5208_1564	Zygomycota	UDB027345	89.88	-	-	0.0111253	0.00474868	-	0.00272587	0.00238933
Unidentified sp. 5208_1565	Basidiomycota	UDB025726	92.69	0.00317304	-	0.00556266	0.00474868	-	0.00272587	0.00238933
Unidentified sp. 5208_1598	Ascomycota	UDB0780750	88.37	-	-	-	0.0118717	0.00319959	0.00817762	0.00238933
Unidentified sp. 5208_1609	Ascomycota	UDB035059	87.6	0.00317304	0.00126968	-	0.00474868	0.00319959	0.00408881	0.00238933
Unidentified sp. 5208_1610	Ascomycota	UDB035521	86.85	0.00951913	-	-	-	-	-	0.00238933
Unidentified sp. 5208_1615	Ascomycota	UDB039714	79.55	-	-	0.0139067	-	0.00319959	0.00136294	0.00238933
Unidentified sp. 5208_1627	Ascomycota	UDB035439	87.64	-	-	-	0.014246	-	0.00817762	0.00238933
Tomentella sp. 5208_1634	Basidiomycota	UDB003305	97.13	-	-	-	0.014246	-	0.00817762	0.00238933
Phialocephala sp. 5208_1644	Ascomycota	UDB035409	96.62	-	-	-	0.00237434	0.015998	0.00817762	0.00238933
Unidentified sp. 5208_1664	Basidiomycota	UDB039840	85.59	-	-	-	0.00949735	0.00639918	0.00817762	0.00238933
Unidentified sp. 5208_1709	Basidiomycota	UDB035639	85.39	0.00634608	0.00253936	-	-	-	-	0.00238933
Unidentified sp. 5208_1738	Ascomycota	UDB035239	86.85	-	-	0.016688	-	-	-	0.00238933
Unidentified sp. 5208_1753	Ascomycota	UDB035325	90.87	-	-	-	0.014246	-	0.00817762	0.00238933
Unidentified sp. 5208_1764	Ascomycota	UDB027635	87.41	0.00158652	0.0063484	-	-	-	-	0.00238933
Baeospora myosura	Basidiomycota	UDB037618	100	-	-	-	-	0.0191975	0.00817762	0.00238933
Inocybe sp. 5208_1784	Basidiomycota	UDB035998	94.23	-	-	-	0.014246	-	0.00817762	0.00238933
Unidentified sp. 5208_1801	Ascomycota	UDB026069	87.27	-	0.00507872	-	0.00474868	-	0.00272587	0.00238933
Icmadophila sp. 5208_1814	Chytridiomycota	UDB0780453	94.55	-	-	-	-	0.0191975	0.00817762	0.00238933
Unidentified sp. 5208_1861	Ascomycota	UDB015013	90.61	0.00634608	0.00253936	-	-	-	-	0.00238933
Unidentified sp. 5208_1871	Zygomycota	UDB016252	72.85	-	-	-	0.014246	-	0.00817762	0.00238933
Unidentified sp. 5208_1899	Ascomycota	UDB035451	88.31	0.00158652	-	0.00556266	0.00712301	-	0.00408881	0.00238933
Geopora sp. 5208_1939	Ascomycota	UDB017620	95.02	-	-	-	-	0.0191975	0.00817762	0.00238933
Unidentified sp. 5208_1946	Ascomycota	UDB026277	91.7	-	-	-	0.00949735	0.00639918	0.00817762	0.00238933
Unidentified sp. 5208_1948	Basidiomycota	UDB027341	81.92	-	-	0.00278133	0.00237434	0.0127984	0.00681468	0.00238933
Ciboria amentacea	Ascomycota	UDB0778863	98.76	-	-	0.016688	-	-	-	0.00238933
Xanthoporus sp. 5208_1996	Basidiomycota	UDB019675	97.22	0.00951913	-	-	-	-	-	0.00238933
Sebacina sp. 5208_2009	Basidiomycota	UDB025282	94.92	-	-	-	0.014246	-	0.00817762	0.00238933
Amanita rubescens	Basidiomycota	UDB000038	98.98	-	-	-	0.00949735	0.00639918	0.00817762	0.00238933
Unidentified sp. 5208_2048	Zygomycota	UDB027345	89.88	0.00158652	-	0.008344	0.00474868	-	0.00272587	0.00238933
Unidentified sp. 5208_2054	Ascomycota	UDB035410	87.8	-	-	0.016688	-	-	-	0.00238933
Calyptella sp. 5208_2080	Basidiomycota	UDB037654	94.74	0.00158652	0.00507872	-	-	0.00319959	0.00136294	0.00238933
Protoparmeliopsis sp. 5208_2114	Ascomycota	UDB022764	95.24	-	-	-	0.00712301	0.00959877	0.00817762	0.00238933
Unidentified sp. 5208_2170	Ascomycota	UDB0778765	91.6	-	-	0.016688	-	-	-	0.00238933
Unidentified sp. 5208_2273	Ascomycota	UDB016230	87.14	-	0.00761808	-	-	-	-	0.00238933
Unidentified sp. 5208_2285	Ascomycota	UDB0778913	92.47	-	-	0.00278133	-	0.015998	0.00681468	0.00238933
Tomentella stuposa	Basidiomycota	UDB020336	100	-	-	0.016688	-	-	-	0.00238933
Unidentified sp. 5208_2449	Ascomycota	UDB0778283	76.83	0.00158652	0.0063484	-	-	-	-	0.00238933
Calycellina sp. 5208_2458	Ascomycota	UDB0778522	97.94	-	-	-	-	0.0191975	0.00817762	0.00238933
Unidentified sp. 5208_2460	Ascomycota	UDB022877	79.78	-	0.00761808	-	-	-	-	0.00238933
Unidentified sp. 5208_2491	Basidiomycota	UDB017929	89.46	-	-	-	0.014246	-	0.00817762	0.00238933
Unidentified sp. 5208_2498	Ascomycota	UDB032751	90.95	-	-	0.0111253	0.00474868	-	0.00272587	0.00238933
Unidentified sp. 5208_2505	Ascomycota	UDB035239	86.96	-	0.00761808	-	-	-	-	0.00238933
Unidentified sp. 5208_2507	Ascomycota	UDB028324	87.25	0.00158652	0.0063484	-	-	-	-	0.00238933
Trichoderma sp. 5208_2518	Ascomycota	UDB0778281	97.69	-	-	-	0.014246	-	0.00817762	0.00238933
Unidentified sp. 5208_2530	Ascomycota	UDB035389	84.31	0.00317304	0.00507872	-	-	-	-	0.00238933
Unidentified sp. 5208_2599	Basidiomycota	UDB035639	80.94	0.00317304	0.00507872	-	-	-	-	0.00238933
Hypomyces rosellus	Ascomycota	UDB0780931	100	-	-	-	0.00237434	0.015998	0.00817762	0.00238933
Unidentified sp. 5208_3232	Basidiomycota	UDB035194	78.48	-	0.0063484	-	0.00237434	-	0.00136294	0.00238933
Unidentified sp. 5208_3523	Ascomycota	UDB035120	84.77	-	-	0.016688	-	-	-	0.00238933
Lecanicillium sp. 5208_3539	Ascomycota	UDB028456	97.28	-	-	0.008344	0.00712301	-	0.00408881	0.00238933
Unidentified sp. 5208_3542	Basidiomycota	UDB025726	84.87	0.00951913	-	-	-	-	-	0.00238933
Unidentified sp. 5208_389	Ascomycota	UDB035454	78.28	0.00317304	-	-	-	0.0127984	0.00545175	0.00238933
Icmadophila sp. 5208_423	Basidiomycota	UDB0780453	94.55	-	-	-	0.014246	-	0.00817762	0.00238933
Unidentified sp. 5208_677	Ascomycota	UDB027816	80	0.00317304	0.00380904	-	-	0.00319959	0.00136294	0.00238933
Unidentified sp. 5208_719	Ascomycota	UDB034965	88.48	-	-	-	0.014246	-	0.00817762	0.00238933
Lycoperdon excipuliforme	Basidiomycota	UDB037496	100	0.00475956	0.00253936	-	-	0.00319959	0.00136294	0.00238933
Unidentified sp. 5208_752	Basidiomycota	UDB034327	93.65	0.00475956	-	-	0.00712301	-	0.00408881	0.00238933
Unidentified sp. 5208_865	Ascomycota	UDB035061	90.44	-	0.00507872	-	0.00237434	0.00319959	0.00272587	0.00238933
Hygrophorus olivaceoalbus	Basidiomycota	UDB037288	100	-	-	0.016688	-	-	-	0.00238933
Trechispora sp. 5208_929	Basidiomycota	UDB024821	99.33	0.00634608	-	0.00556266	-	-	-	0.00238933
Pseudotomentella sp. 5208_948	Basidiomycota	UDB001617	99.36	0.00158652	-	0.00556266	-	0.00959877	0.00408881	0.00238933
Unidentified sp. 5208_958	Basidiomycota	UDB034353	78.38	0.00475956	0.00126968	-	0.00474868	-	0.00272587	0.00238933
Unidentified sp. 5208_967	Basidiomycota	UDB0778983	92.19	-	0.00507872	-	0.00474868	-	0.00272587	0.00238933
Unidentified sp. 5208_974	Ascomycota	UDB035297	74.3	0.00158652	-	-	0.00712301	0.00639918	0.00681468	0.00238933
Ramalina sp. 5208_1011	Ascomycota	UDB0780456	100	0.00158652	0.00380904	-	-	0.00319959	0.00136294	0.00199111
Unidentified sp. 5208_10265	Ascomycota	UDB035439	85.19	-	-	0.00278133	0.00949735	-	0.00545175	0.00199111
Unidentified sp. 5208_1060	Ascomycota	UDB0778922	91.6	-	0.00507872	-	0.00237434	-	0.00136294	0.00199111
Unidentified sp. 5208_1061	Ascomycota	UDB033201	85.48	-	-	-	0.0118717	-	0.00681468	0.00199111
Unidentified sp. 5208_1066	Ascomycota	UDB035260	87.31	0.00317304	0.00126968	-	0.00474868	-	0.00272587	0.00199111
Unidentified sp. 5208_1069	Basidiomycota	UDB037360	85.84	-	-	-	-	0.015998	0.00681468	0.00199111
Lycoperdon perlatum	Basidiomycota	UDB0778264	100	0.00158652	0.00253936	-	0.00237434	0.00319959	0.00272587	0.00199111
Ceratobasidium sp. 5208_1182	Basidiomycota	UDB017026	98.09	0.00158652	0.00253936	0.00278133	0.00237434	-	0.00136294	0.00199111
Unidentified sp. 5208_1214	Basidiomycota	UDB037734	72.94	-	-	-	0.00949735	0.00319959	0.00681468	0.00199111
Unidentified sp. 5208_1219	Basidiomycota	UDB021957	86.47	-	-	0.00278133	0.00237434	0.00959877	0.00545175	0.00199111
Mollisia alcalireagens	Ascomycota	UDB0778874	100	0.00158652	0.00507872	-	-	-	-	0.00199111
Unidentified sp. 5208_1284	Ascomycota	UDB035167	85.6	-	-	0.00278133	0.00949735	-	0.00545175	0.00199111
Unidentified sp. 5208_1325	Ascomycota	UDB020935	92.16	0.0079326	-	-	-	-	-	0.00199111
Unidentified sp. 5208_1363	Basidiomycota	UDB032690	91.49	-	-	-	0.00474868	0.00959877	0.00681468	0.00199111
Strobilurus esculentus	Basidiomycota	UDB028419	100	-	-	0.0139067	-	-	-	0.00199111
Unidentified sp. 5208_1384	Chytridiomycota	UDB035270	92.11	-	-	-	0.0118717	-	0.00681468	0.00199111
Pseudotomentella mucidula	Basidiomycota	UDB018563	100	-	-	0.00278133	0.00949735	-	0.00545175	0.00199111
Unidentified sp. 5208_1398	Basidiomycota	UDB037361	88.46	0.00158652	0.00380904	-	-	0.00319959	0.00136294	0.00199111
Phaeoclavulina flaccida	Basidiomycota	UDB031528	99.69	-	0.00126968	-	-	0.0127984	0.00545175	0.00199111
Mallocybe sp. 5208_1424	Basidiomycota	UDB0778704	100	-	-	0.00278133	0.00949735	-	0.00545175	0.00199111
Unidentified sp. 5208_1449	Ascomycota	UDB035046	81.3	-	-	-	0.0118717	-	0.00681468	0.00199111
Stereum hirsutum	Basidiomycota	UDB0780495	99.32	-	-	0.00556266	-	0.00959877	0.00408881	0.00199111
Unidentified sp. 5208_1467	Ascomycota	UDB028324	87.8	-	-	-	-	0.015998	0.00681468	0.00199111
Coprinopsis jonesii	Basidiomycota	UDB024691	100	0.00634608	0.00126968	-	-	-	-	0.00199111
Unidentified sp. 5208_1486	Ascomycota	UDB026402	83.18	-	-	-	-	0.015998	0.00681468	0.00199111
Inocybe sambucina	Basidiomycota	UDB015293	99.02	-	-	-	-	0.015998	0.00681468	0.00199111
Geopora arenicola	Ascomycota	UDB017620	100	-	-	-	0.0118717	-	0.00681468	0.00199111
Sistotrema sp. 5208_1549	Basidiomycota	UDB0778982	95.68	0.00158652	-	-	0.00474868	0.00639918	0.00545175	0.00199111
Helvellosebacina sp. 5208_1556	Basidiomycota	UDB016423	94.77	-	-	-	0.0118717	-	0.00681468	0.00199111
Stropharia cyanea	Basidiomycota	UDB036053	100	0.00317304	0.00253936	0.00278133	-	-	-	0.00199111
Xanthoporus syringae	Ascomycota	UDB019675	100	-	-	-	0.00474868	0.00959877	0.00681468	0.00199111
Unidentified sp. 5208_1582	Basidiomycota	UDB016333	73.02	-	-	0.00278133	0.00949735	-	0.00545175	0.00199111
Unidentified sp. 5208_1585	Ascomycota	UDB0780959	92.34	-	-	0.00278133	0.00949735	-	0.00545175	0.00199111
Unidentified sp. 5208_1620	Ascomycota	UDB0780680	93.06	-	-	-	0.0118717	-	0.00681468	0.00199111
Unidentified sp. 5208_1626	Basidiomycota	UDB0780506	92.54	0.00158652	0.00507872	-	-	-	-	0.00199111
Inocybe calamistrata	Basidiomycota	UDB017941	99.65	-	-	-	-	0.015998	0.00681468	0.00199111
Rhizophydium sp. 5208_1652	Chytridiomycota	UDB035404	96	-	-	-	0.00949735	0.00319959	0.00681468	0.00199111
Unidentified sp. 5208_1672	Zygomycota	UDB027345	87.5	-	-	-	0.00474868	0.00959877	0.00681468	0.00199111
Coniothyrium sp. 5208_1675	Ascomycota	UDB028437	97.19	0.00317304	-	-	-	0.00959877	0.00408881	0.00199111
Unidentified sp. 5208_1699	Ascomycota	UDB0780701	83.82	-	-	-	0.00474868	0.00959877	0.00681468	0.00199111
Ripartites sp. 5208_1728	Basidiomycota	UDB037582	95.29	-	-	0.008344	-	0.00639918	0.00272587	0.00199111
Cyathicula sp. 5208_1731	Ascomycota	UDB0754104	95.85	-	-	0.008344	-	0.00639918	0.00272587	0.00199111
Unidentified sp. 5208_1737	Ascomycota	UDB035289	78.39	-	-	0.0139067	-	-	-	0.00199111
Unidentified sp. 5208_1741	Zygomycota	UDB027923	92.54	-	-	0.0139067	-	-	-	0.00199111
Gyroporus sp. 5208_1748	Ascomycota	UDB015653	96.97	-	-	-	0.00474868	0.00959877	0.00681468	0.00199111
Unidentified sp. 5208_1758	Ascomycota	UDB035391	90.12	0.00317304	0.00380904	-	-	-	-	0.00199111
Mucor inaequisporus f. kaki	Zygomycota	UDB035295	100	-	-	0.00556266	-	0.00959877	0.00408881	0.00199111
Unidentified sp. 5208_1785	Ascomycota	UDB035048	89.71	-	-	0.00278133	0.00949735	-	0.00545175	0.00199111
Unidentified sp. 5208_1793	Ascomycota	UDB0777922	73.65	0.0079326	-	-	-	-	-	0.00199111
Otidea sp. 5208_1806	Ascomycota	UDB031339	94.64	-	0.0063484	-	-	-	-	0.00199111
Unidentified sp. 5208_1812	Ascomycota	UDB015013	90.04	0.00158652	0.00507872	-	-	-	-	0.00199111
Unidentified sp. 5208_1837	Ascomycota	UDB0780975	93.54	-	-	-	-	0.015998	0.00681468	0.00199111
Pezicula sp. 5208_1846	Ascomycota	UDB0778499	97.7	-	-	0.0139067	-	-	-	0.00199111
Unidentified sp. 5208_1855	Basidiomycota	UDB031480	87.46	0.00475956	0.00253936	-	-	-	-	0.00199111
Unidentified sp. 5208_1862	Ascomycota	UDB031063	76.58	0.00158652	0.00126968	-	0.00712301	-	0.00408881	0.00199111
Gibberella intricans	Ascomycota	UDB0779011	100	-	-	-	-	0.015998	0.00681468	0.00199111
Unidentified sp. 5208_1881	Ascomycota	UDB026074	81.05	0.00317304	0.00380904	-	-	-	-	0.00199111
Unidentified sp. 5208_1901	Basidiomycota	UDB038237	83.61	-	-	-	-	0.015998	0.00681468	0.00199111
Unidentified sp. 5208_1916	Ascomycota	UDB035120	90.65	-	-	-	-	0.015998	0.00681468	0.00199111
Unidentified sp. 5208_1934	Basidiomycota	UDB028118	89.03	-	-	0.0139067	-	-	-	0.00199111
Mycosisymbrium sp. 5208_1935	Ascomycota	UDB035516	96.34	-	-	-	0.00712301	0.00639918	0.00681468	0.00199111
Athelia bombacina	Basidiomycota	UDB016429	98.65	-	-	-	0.0118717	-	0.00681468	0.00199111
Trechispora cohaerens	Basidiomycota	UDB038211	100	-	-	-	-	0.015998	0.00681468	0.00199111
Unidentified sp. 5208_1991	Ascomycota	UDB0780947	86.81	-	-	-	0.0118717	-	0.00681468	0.00199111
Unidentified sp. 5208_1993	Ascomycota	UDB020924	82.99	-	0.0063484	-	-	-	-	0.00199111
Peniophora quercina	Basidiomycota	UDB0778846	100	-	-	-	-	0.015998	0.00681468	0.00199111
Nectriaceae sp. 5208_2013	Ascomycota	UDB0778753	96.51	-	-	-	0.00949735	0.00319959	0.00681468	0.00199111
Unidentified sp. 5208_2014	Basidiomycota	UDB025330	74.35	-	-	0.00278133	0.00474868	0.00639918	0.00545175	0.00199111
Unidentified sp. 5208_2025	Ascomycota	UDB025129	82.49	0.0079326	-	-	-	-	-	0.00199111
Unidentified sp. 5208_2031	Ascomycota	UDB035451	88.76	-	0.00126968	-	0.00949735	-	0.00545175	0.00199111
Unidentified sp. 5208_2052	Basidiomycota	UDB033340	92.54	0.00475956	0.00253936	-	-	-	-	0.00199111
Unidentified sp. 5208_2059	Ascomycota	UDB035080	92.03	-	-	-	-	0.015998	0.00681468	0.00199111
Lactarius scrobiculatus	Basidiomycota	UDB038891	100	-	-	-	-	0.015998	0.00681468	0.00199111
Unidentified sp. 5208_2075	Ascomycota	UDB035059	80.08	0.0079326	-	-	-	-	-	0.00199111
Itersonilia sp. 5208_2084	Basidiomycota	UDB028113	96.34	0.00317304	-	-	0.00712301	-	0.00408881	0.00199111
Hyphodiscus sp. 5208_2094	Ascomycota	UDB028493	95.87	-	-	-	0.00237434	0.0127984	0.00681468	0.00199111
Unidentified sp. 5208_2099	Basidiomycota	UDB016255	88.31	0.00317304	0.00126968	-	-	0.00639918	0.00272587	0.00199111
Unidentified sp. 5208_2107	Ascomycota	UDB034341	93.26	-	-	-	-	0.015998	0.00681468	0.00199111
Mycosisymbrium sp. 5208_2113	Ascomycota	UDB035516	97.44	-	-	-	0.00474868	0.00959877	0.00681468	0.00199111
Unidentified sp. 5208_2122	Ascomycota	UDB035011	88.89	0.00317304	-	-	0.00237434	0.00639918	0.00408881	0.00199111
Hyaloscypha sp. 5208_2126	Ascomycota	UDB0778869	97.48	-	-	0.00556266	0.00237434	0.00639918	0.00408881	0.00199111
Unidentified sp. 5208_2151	Ascomycota	UDB026277	90.04	-	-	0.0139067	-	-	-	0.00199111
Unidentified sp. 5208_2152	Ascomycota	UDB039518	84.95	0.00475956	0.00253936	-	-	-	-	0.00199111
Unidentified sp. 5208_2169	Ascomycota	UDB027816	78.87	-	0.00126968	0.0111253	-	-	-	0.00199111
Unidentified sp. 5208_2175	Basidiomycota	UDB028113	83.94	0.00317304	-	-	-	0.00959877	0.00408881	0.00199111
Sistotrema sp. 5208_2222	Basidiomycota	UDB016358	95.31	-	-	0.00278133	0.00949735	-	0.00545175	0.00199111
Phaeoclavulina abietina	Basidiomycota	UDB037750	99.33	-	-	0.0139067	-	-	-	0.00199111
Unidentified sp. 5208_2235	Basidiomycota	UDB035101	90.91	0.00317304	0.00126968	-	0.00474868	-	0.00272587	0.00199111
Unidentified sp. 5208_2238	Ascomycota	UDB035266	91.97	-	-	-	-	0.015998	0.00681468	0.00199111
Entoloma sp. 5208_2250	Ascomycota	UDB0746173	97.5	-	0.00507872	-	-	0.00319959	0.00136294	0.00199111
Penicillium sp. 5208_2266	Ascomycota	UDB023806	97.73	0.00317304	-	-	-	0.00959877	0.00408881	0.00199111
Unidentified sp. 5208_2287	Basidiomycota	UDB037418	76.97	-	-	0.008344	0.00474868	-	0.00272587	0.00199111
Unidentified sp. 5208_2291	Ascomycota	UDB035476	90.4	0.00634608	0.00126968	-	-	-	-	0.00199111
Unidentified sp. 5208_2293	Basidiomycota	UDB031148	83.14	-	-	-	-	0.015998	0.00681468	0.00199111
Hygrocybe sp. 5208_2326	Ascomycota	UDB017618	96.15	-	0.0063484	-	-	-	-	0.00199111
Nectria pertusoides	Ascomycota	UDB035078	100	0.00634608	0.00126968	-	-	-	-	0.00199111
Unidentified sp. 5208_2348	Ascomycota	UDB031685	85.99	-	-	0.0139067	-	-	-	0.00199111
Typhula sp. 5208_2363	Basidiomycota	UDB033340	95.45	0.00475956	0.00253936	-	-	-	-	0.00199111
Unidentified sp. 5208_2387	Ascomycota	UDB035520	88.98	-	-	-	0.0118717	-	0.00681468	0.00199111
Unidentified sp. 5208_2406	Ascomycota	UDB035230	89.75	0.00317304	0.00253936	-	0.00237434	-	0.00136294	0.00199111
Unidentified sp. 5208_2407	Ascomycota	UDB0778860	90.12	0.00158652	-	-	-	0.0127984	0.00545175	0.00199111
Chalara sp. 5208_2412	Ascomycota	UDB035038	94.76	-	-	-	0.0118717	-	0.00681468	0.00199111
Tremella sp. 5208_2439	Basidiomycota	UDB035195	94.49	-	-	-	0.0118717	-	0.00681468	0.00199111
Cortinarius sp. 5208_2446	Basidiomycota	UDB025035	99.29	-	-	0.00556266	0.00712301	-	0.00408881	0.00199111
Unidentified sp. 5208_2452	Ascomycota	UDB0754226	92.62	-	-	0.00556266	-	0.00959877	0.00408881	0.00199111
Mortierella sp. 5208_2463	Zygomycota	UDB027923	94.03	-	-	0.0139067	-	-	-	0.00199111
Unidentified sp. 5208_2464	Basidiomycota	UDB035195	81.01	-	0.0063484	-	-	-	-	0.00199111
Odontia sp. 5208_2472	Chytridiomycota	UDB013257	100	-	-	-	0.0118717	-	0.00681468	0.00199111
Unidentified sp. 5208_2475	Basidiomycota	UDB0778143	92.01	-	-	-	0.0118717	-	0.00681468	0.00199111
Unidentified sp. 5208_2482	Ascomycota	UDB027703	77.39	-	0.0063484	-	-	-	-	0.00199111
Unidentified sp. 5208_2492	Basidiomycota	UDB0778735	80.99	-	-	0.0111253	-	0.00319959	0.00136294	0.00199111
Hydnum melitosarx	Basidiomycota	UDB024358	100	-	-	-	-	0.015998	0.00681468	0.00199111
Unidentified sp. 5208_2528	Basidiomycota	UDB031480	89.33	0.00317304	0.00380904	-	-	-	-	0.00199111
Unidentified sp. 5208_2536	Ascomycota	UDB035397	89.3	0.00634608	0.00126968	-	-	-	-	0.00199111
Unidentified sp. 5208_2547	Basidiomycota	UDB039698	92.96	-	0.0063484	-	-	-	-	0.00199111
Unidentified sp. 5208_2557	Ascomycota	UDB035501	88	0.00634608	0.00126968	-	-	-	-	0.00199111
Unidentified sp. 5208_2568	Ascomycota	UDB027816	79.85	0.00475956	-	-	-	0.00639918	0.00272587	0.00199111
Mortierella sp. 5208_2569	Zygomycota	UDB0780742	95.78	-	-	-	-	0.015998	0.00681468	0.00199111
Mycosphaerella buna	Ascomycota	UDB035342	99.16	-	0.0063484	-	-	-	-	0.00199111
Lyophyllum sp. 5208_2608	Basidiomycota	UDB037297	96.43	0.00317304	0.00380904	-	-	-	-	0.00199111
Unidentified sp. 5208_2624	Ascomycota	UDB034356	81.65	-	-	-	0.0118717	-	0.00681468	0.00199111
Unidentified sp. 5208_2650	Ascomycota	UDB035079	83.4	-	-	-	0.0118717	-	0.00681468	0.00199111
Unidentified sp. 5208_2657	Ascomycota	UDB027474	91.39	-	-	-	-	0.015998	0.00681468	0.00199111
Unidentified sp. 5208_2707	Ascomycota	UDB003005	92.8	-	-	-	0.00474868	0.00959877	0.00681468	0.00199111
Unidentified sp. 5208_3063	Ascomycota	UDB035440	80.89	-	0.0063484	-	-	-	-	0.00199111
Unidentified sp. 5208_3276	Ascomycota	UDB026074	92.59	-	-	-	-	0.015998	0.00681468	0.00199111
Unidentified sp. 5208_3295	Basidiomycota	UDB034183	78.57	-	0.0063484	-	-	-	-	0.00199111
Unidentified sp. 5208_3320	Ascomycota	UDB0780350	85.71	0.00475956	0.00126968	-	0.00237434	-	0.00136294	0.00199111
Unidentified sp. 5208_3464	Ascomycota	UDB0754119	92.98	-	0.0063484	-	-	-	-	0.00199111
Unidentified sp. 5208_3571	Ascomycota	UDB035518	79.48	-	-	-	0.0118717	-	0.00681468	0.00199111
Unidentified sp. 5208_3576	Ascomycota	UDB0780350	82.45	0.00317304	0.00380904	-	-	-	-	0.00199111
Calycellina sp. 5208_361	Ascomycota	UDB0778522	95.47	-	-	-	0.00474868	0.00959877	0.00681468	0.00199111
Unidentified sp. 5208_3809	Basidiomycota	UDB036678	98	0.00317304	0.00380904	-	-	-	-	0.00199111
Absconditella rubra	Chytridiomycota	UDB024272	98.04	-	0.00380904	-	0.00237434	0.00319959	0.00272587	0.00199111
Unidentified sp. 5208_4125	Ascomycota	UDB035127	83.89	0.0079326	-	-	-	-	-	0.00199111
Unidentified sp. 5208_445	Basidiomycota	UDB0778143	80.98	0.00317304	-	-	0.00712301	-	0.00408881	0.00199111
Unidentified sp. 5208_4672	Ascomycota	UDB022974	78.74	-	0.0063484	-	-	-	-	0.00199111
Unidentified sp. 5208_487	Ascomycota	UDB027635	83.52	-	-	-	0.00237434	0.0127984	0.00681468	0.00199111
Unidentified sp. 5208_552	Ascomycota	UDB0780758	84.74	0.00158652	-	-	0.00474868	0.00639918	0.00545175	0.00199111
Unidentified sp. 5208_647	Ascomycota	UDB035504	83.72	-	-	-	0.0118717	-	0.00681468	0.00199111
Parmelia sulcata	Ascomycota	UDB022758	100	-	0.00253936	-	0.00712301	-	0.00408881	0.00199111
Unidentified sp. 5208_693	Ascomycota	UDB035115	85.77	-	0.0063484	-	-	-	-	0.00199111
Unidentified sp. 5208_701	Ascomycota	UDB0780758	83.53	-	-	-	0.00474868	0.00959877	0.00681468	0.00199111
Unidentified sp. 5208_847	Ascomycota	UDB034364	89.71	-	-	0.0139067	-	-	-	0.00199111
Unidentified sp. 5208_916	Basidiomycota	UDB028113	73.82	0.00475956	-	-	0.00474868	-	0.00272587	0.00199111
Cortinarius anomalus	Basidiomycota	UDB015930	100	-	-	-	0.00712301	0.00639918	0.00681468	0.00199111
Panaeolus subfirmus	Basidiomycota	UDB015566	100	-	0.00253936	-	0.00237434	0.00319959	0.00272587	0.00159289
Unidentified sp. 5208_1088	Ascomycota	UDB0778820	84.03	-	-	-	0.00237434	0.00959877	0.00545175	0.00159289
Unidentified sp. 5208_1097	Ascomycota	UDB0778916	81.55	-	-	-	0.00474868	0.00639918	0.00545175	0.00159289
Russula subfoetens	Basidiomycota	UDB031131	100	-	-	-	0.00949735	-	0.00545175	0.00159289
Unidentified sp. 5208_1179	Basidiomycota	UDB0754266	89.94	-	0.00380904	-	0.00237434	-	0.00136294	0.00159289
Dicranidion sp. 5208_1199	Ascomycota	UDB035297	94.74	-	0.00507872	-	-	-	-	0.00159289
Unidentified sp. 5208_1205	Basidiomycota	UDB0778786	90.85	0.00158652	0.00126968	-	0.00237434	0.00319959	0.00272587	0.00159289
Mycena stylobates	Basidiomycota	UDB022101	99.02	-	-	0.0111253	-	-	-	0.00159289
Gliocladium sp. 5208_1239	Ascomycota	UDB0780854	98.48	-	-	-	0.00712301	0.00319959	0.00545175	0.00159289
Unidentified sp. 5208_1261	Ascomycota	UDB035513	89.96	0.00317304	0.00253936	-	-	-	-	0.00159289
Hymenogaster sp. 5208_1283	Basidiomycota	UDB027502	100	-	-	-	0.00474868	0.00639918	0.00545175	0.00159289
Unidentified sp. 5208_1300	Ascomycota	UDB035239	86.56	0.00158652	-	-	0.00474868	0.00319959	0.00408881	0.00159289
Unidentified sp. 5208_1304	Basidiomycota	UDB035463	83.33	-	0.00253936	-	-	0.00639918	0.00272587	0.00159289
Calycellina sp. 5208_1366	Ascomycota	UDB0778858	94.63	-	-	-	0.00949735	-	0.00545175	0.00159289
Unidentified sp. 5208_1385	Basidiomycota	UDB035392	84.29	-	-	-	0.00949735	-	0.00545175	0.00159289
Calycellina sp. 5208_1400	Ascomycota	UDB0778526	95.06	-	-	0.00278133	0.00712301	-	0.00408881	0.00159289
Unidentified sp. 5208_1417	Ascomycota	UDB027816	80.6	-	-	-	-	0.0127984	0.00545175	0.00159289
Unidentified sp. 5208_1454	Basidiomycota	UDB025726	79.67	0.00634608	-	-	-	-	-	0.00159289
Hypoxylon howeanum	Ascomycota	UDB019522	99.61	0.00475956	-	0.00278133	-	-	-	0.00159289
Unidentified sp. 5208_1492	Ascomycota	UDB0780350	82.86	0.00634608	-	-	-	-	-	0.00159289
Unidentified sp. 5208_1501	Ascomycota	UDB035489	93.33	-	-	-	-	0.0127984	0.00545175	0.00159289
Melanogaster sp. 5208_1503	Basidiomycota	UDB032961	100	-	-	-	0.00712301	0.00319959	0.00545175	0.00159289
Unidentified sp. 5208_1504	Ascomycota	UDB035079	85.02	-	-	0.00278133	0.00712301	-	0.00408881	0.00159289
Amphinema sp. 5208_1508	Basidiomycota	UDB008309	100	-	-	0.00556266	0.00474868	-	0.00272587	0.00159289
Unidentified sp. 5208_1518	Ascomycota	UDB035427	81.87	0.00475956	0.00126968	-	-	-	-	0.00159289
Unidentified sp. 5208_1529	Ascomycota	UDB035342	82.66	-	0.00507872	-	-	-	-	0.00159289
Unidentified sp. 5208_1546	Ascomycota	UDB023754	84.27	-	0.00380904	-	0.00237434	-	0.00136294	0.00159289
Typhula sp. 5208_1559	Basidiomycota	UDB033340	94.03	-	-	0.0111253	-	-	-	0.00159289
Gyoerffyella sp. 5208_1571	Ascomycota	UDB035123	95.45	0.00475956	0.00126968	-	-	-	-	0.00159289
Unidentified sp. 5208_1573	Basidiomycota	UDB028068	74.19	-	-	-	0.00949735	-	0.00545175	0.00159289
Unidentified sp. 5208_1580	Ascomycota	UDB025707	89.68	-	-	0.00278133	0.00474868	0.00319959	0.00408881	0.00159289
Unidentified sp. 5208_1581	Ascomycota	UDB028259	91.7	0.00158652	-	-	0.00237434	0.00639918	0.00408881	0.00159289
Xerocomus ferrugineus	Basidiomycota	UDB037512	100	-	-	-	0.00474868	0.00639918	0.00545175	0.00159289
Unidentified sp. 5208_1586	Basidiomycota	UDB035392	87.03	0.00317304	-	-	0.00474868	-	0.00272587	0.00159289
Unidentified sp. 5208_1591	Ascomycota	UDB035450	82.47	-	-	-	0.00949735	-	0.00545175	0.00159289
Phlebiopsis gigantea	Basidiomycota	UDB039817	100	-	-	-	0.00949735	-	0.00545175	0.00159289
Unidentified sp. 5208_1613	Basidiomycota	UDB032650	91.18	0.00317304	-	-	0.00237434	0.00319959	0.00272587	0.00159289
Unidentified sp. 5208_1617	Basidiomycota	UDB031921	90.16	-	0.00253936	-	-	0.00639918	0.00272587	0.00159289
Unidentified sp. 5208_1628	Ascomycota	UDB027689	81.39	-	-	0.0111253	-	-	-	0.00159289
Trichophaea sp. 5208_1642	Ascomycota	UDB031688	95.31	-	-	0.00278133	0.00712301	-	0.00408881	0.00159289
Unidentified sp. 5208_1651	Ascomycota	UDB035086	86.72	-	0.00507872	-	-	-	-	0.00159289
Unidentified sp. 5208_1666	Ascomycota	UDB035418	89.33	0.00317304	0.00253936	-	-	-	-	0.00159289
Laccaria laccata	Basidiomycota	UDB001466	99.33	-	-	-	-	0.0127984	0.00545175	0.00159289
Unidentified sp. 5208_1684	Ascomycota	UDB035701	90.32	-	-	0.00556266	0.00474868	-	0.00272587	0.00159289
Unidentified sp. 5208_1702	Basidiomycota	UDB035392	88.82	0.00158652	-	0.00278133	0.00474868	-	0.00272587	0.00159289
Xylodon sp. 5208_1717	Basidiomycota	UDB031924	95.39	0.00158652	0.00253936	-	0.00237434	-	0.00136294	0.00159289
Unidentified sp. 5208_1722	Basidiomycota	UDB024251	80.78	-	-	0.0111253	-	-	-	0.00159289
Unidentified sp. 5208_1745	Ascomycota	UDB034041	83.01	-	-	-	0.00949735	-	0.00545175	0.00159289
Unidentified sp. 5208_1751	Ascomycota	UDB028032	81.82	0.00158652	0.00126968	-	-	0.00639918	0.00272587	0.00159289
Unidentified sp. 5208_1756	Ascomycota	UDB0780303	93.42	0.00475956	-	-	0.00237434	-	0.00136294	0.00159289
Unidentified sp. 5208_1773	Ascomycota	UDB0778922	93.57	-	0.00507872	-	-	-	-	0.00159289
Unidentified sp. 5208_1776	Ascomycota	UDB020919	77.87	0.00158652	0.00126968	-	0.00474868	-	0.00272587	0.00159289
Unidentified sp. 5208_1782	Basidiomycota	UDB034512	83.78	0.00317304	-	-	0.00237434	0.00319959	0.00272587	0.00159289
Unidentified sp. 5208_1797	Ascomycota	UDB0778865	93.75	0.00634608	-	-	-	-	-	0.00159289
Unidentified sp. 5208_1804	Ascomycota	UDB0780457	82.19	-	-	-	0.00949735	-	0.00545175	0.00159289
Mortierella tsukubaensis	Zygomycota	UDB035237	99.72	-	-	0.008344	0.00237434	-	0.00136294	0.00159289
Unidentified sp. 5208_1850	Basidiomycota	UDB024478	75.17	-	-	0.008344	0.00237434	-	0.00136294	0.00159289
Unidentified sp. 5208_1851	Basidiomycota	UDB031099	89.74	0.00475956	0.00126968	-	-	-	-	0.00159289
Unidentified sp. 5208_1868	Ascomycota	UDB027816	81.15	-	-	-	0.00949735	-	0.00545175	0.00159289
Unidentified sp. 5208_1872	Ascomycota	UDB035201	76.22	-	-	-	0.00237434	0.00959877	0.00545175	0.00159289
Hygrocybe sp. 5208_1890	Ascomycota	UDB017618	96.15	-	0.00253936	-	0.00474868	-	0.00272587	0.00159289
Unidentified sp. 5208_1895	Basidiomycota	UDB025687	88.33	-	-	0.008344	-	0.00319959	0.00136294	0.00159289
Unidentified sp. 5208_1908	Ascomycota	UDB035652	86.79	-	-	0.00278133	0.00474868	0.00319959	0.00408881	0.00159289
Unidentified sp. 5208_1911	Basidiomycota	UDB036852	91.22	-	-	-	0.00949735	-	0.00545175	0.00159289
Unidentified sp. 5208_1914	Ascomycota	UDB035260	84.67	-	-	0.0111253	-	-	-	0.00159289
Unidentified sp. 5208_1919	Ascomycota	UDB026053	91.67	-	-	0.00556266	-	0.00639918	0.00272587	0.00159289
Unidentified sp. 5208_1944	Ascomycota	UDB020919	77.11	-	0.00507872	-	-	-	-	0.00159289
Mycena meliigena	Basidiomycota	UDB022030	98.97	-	-	-	0.00949735	-	0.00545175	0.00159289
Unidentified sp. 5208_1968	Ascomycota	UDB017870	86.76	-	-	-	0.00949735	-	0.00545175	0.00159289
Unidentified sp. 5208_1970	Ascomycota	UDB0780736	87.87	-	-	-	0.00949735	-	0.00545175	0.00159289
Unidentified sp. 5208_1973	Basidiomycota	UDB024417	89.02	-	0.00507872	-	-	-	-	0.00159289
Lecanora sp. 5208_1977	Ascomycota	UDB024170	95.12	0.00475956	0.00126968	-	-	-	-	0.00159289
Unidentified sp. 5208_2001	Ascomycota	UDB035461	93.64	-	-	0.00278133	-	0.00959877	0.00408881	0.00159289
Unidentified sp. 5208_2002	Ascomycota	UDB035294	93.8	-	-	0.0111253	-	-	-	0.00159289
Unidentified sp. 5208_2026	Ascomycota	UDB035454	76.72	-	-	0.0111253	-	-	-	0.00159289
Unidentified sp. 5208_2027	Ascomycota	UDB019824	92.59	-	-	-	0.00949735	-	0.00545175	0.00159289
Unidentified sp. 5208_2034	Ascomycota	UDB035239	86.85	0.00634608	-	-	-	-	-	0.00159289
Unidentified sp. 5208_2035	Basidiomycota	UDB022001	84.91	0.00634608	-	-	-	-	-	0.00159289
Unidentified sp. 5208_2047	Basidiomycota	UDB024417	89.02	-	0.00507872	-	-	-	-	0.00159289
Mortierella sp. 5208_2057	Zygomycota	UDB035237	97.96	-	-	-	0.00474868	0.00639918	0.00545175	0.00159289
Unidentified sp. 5208_2061	Ascomycota	UDB034349	90.12	-	-	-	-	0.0127984	0.00545175	0.00159289
Marasmius sp. 5208_2065	Ascomycota	UDB037331	94.34	-	0.00507872	-	-	-	-	0.00159289
Clitocybe nebularis	Basidiomycota	UDB038045	99	-	-	-	0.00712301	0.00319959	0.00545175	0.00159289
Unidentified sp. 5208_2089	Ascomycota	UDB028454	78.45	-	0.00126968	-	0.00474868	0.00319959	0.00408881	0.00159289
Unidentified sp. 5208_2100	Basidiomycota	UDB015474	88.82	-	-	0.0111253	-	-	-	0.00159289
Unidentified sp. 5208_2109	Ascomycota	UDB028032	76.53	0.00158652	0.00380904	-	-	-	-	0.00159289
Russula nigricans	Basidiomycota	UDB036967	100	-	-	-	0.00949735	-	0.00545175	0.00159289
Inocybe sp. 5208_2127	Basidiomycota	UDB035999	95.71	-	-	-	-	0.0127984	0.00545175	0.00159289
Unidentified sp. 5208_2139	Ascomycota	UDB035475	82.19	-	-	-	0.00237434	0.00959877	0.00545175	0.00159289
Thelephorales sp. 5208_2141	Basidiomycota	UDB039721	98.08	0.00475956	0.00126968	-	-	-	-	0.00159289
Unidentified sp. 5208_2144	Ascomycota	UDB035389	85.83	-	0.00507872	-	-	-	-	0.00159289
Unidentified sp. 5208_2146	Ascomycota	UDB035239	87.2	0.00634608	-	-	-	-	-	0.00159289
Unidentified sp. 5208_2148	Basidiomycota	UDB034583	77.24	-	-	-	-	0.0127984	0.00545175	0.00159289
Unidentified sp. 5208_2160	Ascomycota	UDB035504	79.54	-	-	-	0.00949735	-	0.00545175	0.00159289
Unidentified sp. 5208_2163	Ascomycota	UDB019824	85.83	-	-	-	-	0.0127984	0.00545175	0.00159289
Icmadophila sp. 5208_2186	Basidiomycota	UDB0780453	94.55	-	0.00507872	-	-	-	-	0.00159289
Unidentified sp. 5208_2190	Ascomycota	UDB022745	90.62	0.00634608	-	-	-	-	-	0.00159289
Parengyodontium album	Ascomycota	UDB0780408	99.24	-	-	0.00556266	0.00474868	-	0.00272587	0.00159289
Hapalopilus sp. 5208_2213	Basidiomycota	UDB036294	96.15	-	-	-	-	0.0127984	0.00545175	0.00159289
Unidentified sp. 5208_2228	Ascomycota	UDB0780679	87.55	0.00634608	-	-	-	-	-	0.00159289
Unidentified sp. 5208_2246	Ascomycota	UDB0780853	81.88	0.00475956	0.00126968	-	-	-	-	0.00159289
Typhula sp. 5208_2258	Basidiomycota	UDB033340	95.45	0.00634608	-	-	-	-	-	0.00159289
Unidentified sp. 5208_2259	Ascomycota	UDB027588	88.52	0.00475956	0.00126968	-	-	-	-	0.00159289
Pholiota squarrosa	Basidiomycota	UDB038035	100	-	0.00126968	0.008344	-	-	-	0.00159289
Hyphoderma sp. 5208_2261	Basidiomycota	UDB0780320	95.56	-	0.00126968	-	0.00712301	-	0.00408881	0.00159289
Unidentified sp. 5208_2265	Ascomycota	UDB035100	81.4	0.00158652	0.00380904	-	-	-	-	0.00159289
Piptoporus betulinus	Basidiomycota	UDB037554	99.66	-	-	0.0111253	-	-	-	0.00159289
Unidentified sp. 5208_2289	Chytridiomycota	UDB035353	92.19	0.00634608	-	-	-	-	-	0.00159289
Unidentified sp. 5208_2298	Basidiomycota	UDB028113	76.95	-	-	-	0.00712301	0.00319959	0.00545175	0.00159289
Unidentified sp. 5208_2299	Ascomycota	UDB027689	78.42	-	0.00253936	-	0.00474868	-	0.00272587	0.00159289
Crepidotus sp. 5208_2304	Basidiomycota	UDB031073	97.78	0.00317304	0.00253936	-	-	-	-	0.00159289
Glomus sp. 5208_2346	Glomeromycota	UDB025485	94	-	-	0.0111253	-	-	-	0.00159289
Calcarisporiella thermophila	Chytridiomycota	UDB035283	100	-	-	-	0.00949735	-	0.00545175	0.00159289
Xanthoporus sp. 5208_2394	Ascomycota	UDB019675	97.22	-	-	0.00556266	0.00474868	-	0.00272587	0.00159289
Pyrenopeziza sp. 5208_2404	Ascomycota	UDB0780671	96.65	-	-	-	-	0.0127984	0.00545175	0.00159289
Phanerochaete sp. 5208_2409	Basidiomycota	UDB031616	95.41	0.00634608	-	-	-	-	-	0.00159289
Unidentified sp. 5208_2418	Ascomycota	UDB035217	77.87	-	0.00126968	-	0.00474868	0.00319959	0.00408881	0.00159289
Panellus mitis	Basidiomycota	UDB035918	99.67	-	-	0.0111253	-	-	-	0.00159289
Unidentified sp. 5208_2441	Ascomycota	UDB023354	85.66	-	-	-	0.00949735	-	0.00545175	0.00159289
Unidentified sp. 5208_2443	Chytridiomycota	UDB016252	89.1	0.00158652	-	-	0.00712301	-	0.00408881	0.00159289
Unidentified sp. 5208_2445	Basidiomycota	UDB035194	82.82	0.00634608	-	-	-	-	-	0.00159289
Dicranidion gracile	Ascomycota	UDB035297	100	-	-	-	0.00712301	0.00319959	0.00545175	0.00159289
Cantharellus cibarius	Ascomycota	UDB034381	100	-	-	0.0111253	-	-	-	0.00159289
Tomentellopsis sp. 5208_2532	Basidiomycota	UDB018587	96	-	-	0.0111253	-	-	-	0.00159289
Unidentified sp. 5208_2535	Ascomycota	UDB0778858	91.43	0.00317304	-	-	0.00474868	-	0.00272587	0.00159289
Hymenoscyphus sp. 5208_2554	Ascomycota	UDB0778866	96.65	-	-	-	0.00949735	-	0.00545175	0.00159289
Unidentified sp. 5208_2586	Ascomycota	UDB0780346	89.62	-	-	-	-	0.0127984	0.00545175	0.00159289
Unidentified sp. 5208_2605	Ascomycota	UDB022877	74.73	-	-	-	0.00712301	0.00319959	0.00545175	0.00159289
Unidentified sp. 5208_2631	Ascomycota	UDB0780685	92.12	-	-	-	-	0.0127984	0.00545175	0.00159289
Ceriporia sp. 5208_2632	Basidiomycota	UDB035551	97.56	0.00317304	0.00253936	-	-	-	-	0.00159289
Unidentified sp. 5208_2636	Ascomycota	UDB0780683	81.3	-	-	0.0111253	-	-	-	0.00159289
Unidentified sp. 5208_2652	Ascomycota	UDB0778927	80.08	-	0.00507872	-	-	-	-	0.00159289
Mycosisymbrium sp. 5208_2706	Ascomycota	UDB035516	94.87	-	-	-	0.00949735	-	0.00545175	0.00159289
Unidentified sp. 5208_2735	Ascomycota	UDB0778869	79.67	-	-	-	-	0.0127984	0.00545175	0.00159289
Culicinomyces sp. 5208_2799	Ascomycota	UDB035439	95.69	-	-	-	0.00237434	0.00959877	0.00545175	0.00159289
Unidentified sp. 5208_2809	Ascomycota	UDB035501	92.03	0.00317304	0.00253936	-	-	-	-	0.00159289
Unidentified sp. 5208_2822	Basidiomycota	UDB035392	86.69	-	-	0.0111253	-	-	-	0.00159289
Otidea sp. 5208_2831	Ascomycota	UDB034774	95.38	-	-	-	0.00949735	-	0.00545175	0.00159289
Rhizophydium globosum	Chytridiomycota	UDB035404	100	-	-	0.0111253	-	-	-	0.00159289
Unidentified sp. 5208_2937	Ascomycota	UDB035349	82.3	-	-	-	-	0.0127984	0.00545175	0.00159289
Unidentified sp. 5208_2941	Basidiomycota	UDB031148	84.03	-	-	0.00278133	0.00712301	-	0.00408881	0.00159289
Unidentified sp. 5208_2956	Basidiomycota	UDB031123	90.11	-	-	-	0.00949735	-	0.00545175	0.00159289
Unidentified sp. 5208_2979	Ascomycota	UDB0778922	88.8	0.00475956	-	-	0.00237434	-	0.00136294	0.00159289
Unidentified sp. 5208_2985	Basidiomycota	UDB037418	82.1	-	-	-	-	0.0127984	0.00545175	0.00159289
Diaporthe eucalypticola	Ascomycota	UDB035168	99.6	0.00158652	-	-	0.00712301	-	0.00408881	0.00159289
Unidentified sp. 5208_3074	Ascomycota	UDB031416	92.5	0.00158652	0.00380904	-	-	-	-	0.00159289
Unidentified sp. 5208_3077	Ascomycota	UDB035166	93.68	-	-	-	-	0.0127984	0.00545175	0.00159289
Unidentified sp. 5208_3087	Ascomycota	UDB0778491	93.31	-	-	0.0111253	-	-	-	0.00159289
Unidentified sp. 5208_3104	Ascomycota	UDB027816	81.3	-	-	-	0.00237434	0.00959877	0.00545175	0.00159289
Botryobasidium subcoronatum	Basidiomycota	UDB031865	99.68	-	-	-	-	0.0127984	0.00545175	0.00159289
Unidentified sp. 5208_3145	Ascomycota	UDB026402	83.11	-	-	-	-	0.0127984	0.00545175	0.00159289
Unidentified sp. 5208_3206	Basidiomycota	UDB033340	92.42	-	0.00380904	-	-	0.00319959	0.00136294	0.00159289
Unidentified sp. 5208_3209	Ascomycota	UDB035440	89.56	-	-	-	0.00712301	0.00319959	0.00545175	0.00159289
Unidentified sp. 5208_3277	Ascomycota	UDB025585	92.31	-	-	-	0.00949735	-	0.00545175	0.00159289
Unidentified sp. 5208_3314	Ascomycota	UDB035059	85.08	-	0.00507872	-	-	-	-	0.00159289
Steccherinum fimbriatum	Basidiomycota	UDB028067	100	-	-	-	0.00949735	-	0.00545175	0.00159289
Unidentified sp. 5208_3391	Basidiomycota	UDB025726	84.75	0.00634608	-	-	-	-	-	0.00159289
Unidentified sp. 5208_3398	Basidiomycota	UDB038254	89	-	-	-	0.00949735	-	0.00545175	0.00159289
Dothiora sp. 5208_3406	Ascomycota	UDB028032	96.15	-	-	-	0.00949735	-	0.00545175	0.00159289
Unidentified sp. 5208_3484	Ascomycota	UDB0780457	84.15	-	0.00507872	-	-	-	-	0.00159289
Unidentified sp. 5208_3548	Ascomycota	UDB035365	78.51	-	-	-	0.00949735	-	0.00545175	0.00159289
Unidentified sp. 5208_3652	Ascomycota	UDB035080	85.99	-	-	-	0.00949735	-	0.00545175	0.00159289
Unidentified sp. 5208_3685	Ascomycota	UDB016246	90.57	-	-	0.008344	0.00237434	-	0.00136294	0.00159289
Typhula sp. 5208_3721	Basidiomycota	UDB033340	95.45	-	0.00507872	-	-	-	-	0.00159289
Xenasmatella sp. 5208_3750	Basidiomycota	UDB025797	100	-	-	-	-	0.0127984	0.00545175	0.00159289
Dioszegia sp. 5208_3763	Basidiomycota	UDB025726	99.54	0.00158652	-	0.00278133	0.00474868	-	0.00272587	0.00159289
Helvella lacunosa	Ascomycota	UDB019758	100	-	-	0.008344	0.00237434	-	0.00136294	0.00159289
Unidentified sp. 5208_3825	Ascomycota	UDB035294	93.8	-	-	-	-	0.0127984	0.00545175	0.00159289
Unidentified sp. 5208_406	Basidiomycota	UDB034327	93.85	0.00317304	-	-	0.00237434	0.00319959	0.00272587	0.00159289
Unidentified sp. 5208_407	Basidiomycota	UDB0778786	91.59	-	-	-	0.00237434	0.00959877	0.00545175	0.00159289
Unidentified sp. 5208_433	Basidiomycota	UDB034327	93.65	0.00317304	-	-	0.00474868	-	0.00272587	0.00159289
Hemimycena sp. 5208_4401	Basidiomycota	UDB037361	98.63	-	-	-	0.00949735	-	0.00545175	0.00159289
Trechispora hymenocystis	Basidiomycota	UDB037881	100	-	-	-	-	0.0127984	0.00545175	0.00159289
Unidentified sp. 5208_615	Basidiomycota	UDB016252	100	-	-	-	-	0.0127984	0.00545175	0.00159289
Odontia sp. 5208_6398	Glomeromycota	UDB013257	95.35	-	-	-	-	0.0127984	0.00545175	0.00159289
Russula claroflava	Basidiomycota	UDB031075	99.71	-	-	0.0111253	-	-	-	0.00159289
Hyphodiscus sp. 5208_679	Ascomycota	UDB0754226	95.92	0.00158652	-	-	0.00474868	0.00319959	0.00408881	0.00159289
Unidentified sp. 5208_726	Ascomycota	UDB026277	92.92	-	-	0.00278133	0.00474868	0.00319959	0.00408881	0.00159289
Unidentified sp. 5208_7746	Basidiomycota	UDB0780334	78.39	-	0.00507872	-	-	-	-	0.00159289
Ascochyta sp. 5208_782	Ascomycota	UDB035415	95.98	-	0.00253936	-	0.00474868	-	0.00272587	0.00159289
Unidentified sp. 5208_8291	Ascomycota	UDB035043	81.32	-	-	-	0.00949735	-	0.00545175	0.00159289
Unidentified sp. 5208_842	Ascomycota	UDB035257	86.35	-	-	0.00556266	-	0.00639918	0.00272587	0.00159289
Unidentified sp. 5208_9145	Ascomycota	UDB035038	79.41	-	-	-	0.00949735	-	0.00545175	0.00159289
Xenopolyscytalum sp. 5208_10639	Ascomycota	UDB026277	96.67	-	-	-	0.00474868	0.00319959	0.00408881	0.00119467
Xylaria sp. 5208_10657	Ascomycota	UDB0780994	94.14	-	-	0.008344	-	-	-	0.00119467
Dothiora sp. 5208_1070	Ascomycota	UDB028032	94.25	0.00158652	-	-	0.00474868	-	0.00272587	0.00119467
Taphrina sp. 5208_1113	Ascomycota	UDB027588	94.92	0.00158652	0.00253936	-	-	-	-	0.00119467
Unidentified sp. 5208_1131	Ascomycota	UDB0780900	92.67	-	-	0.008344	-	-	-	0.00119467
Unidentified sp. 5208_1143	Basidiomycota	UDB016328	82.63	-	-	-	0.00237434	0.00639918	0.00408881	0.00119467
Unidentified sp. 5208_1169	Basidiomycota	UDB0778383	87.79	-	-	0.008344	-	-	-	0.00119467
Unidentified sp. 5208_1173	Ascomycota	UDB023354	88.02	-	-	-	0.00712301	-	0.00408881	0.00119467
Unidentified sp. 5208_1196	Ascomycota	UDB035086	87.55	0.00158652	0.00126968	-	0.00237434	-	0.00136294	0.00119467
Unidentified sp. 5208_1207	Basidiomycota	UDB031898	84.46	-	-	-	-	0.00959877	0.00408881	0.00119467
Unidentified sp. 5208_1243	Ascomycota	UDB035314	89.63	0.00158652	0.00126968	-	-	0.00319959	0.00136294	0.00119467
Cortinarius caninus	Basidiomycota	UDB0770279	100	-	-	0.00278133	-	0.00639918	0.00272587	0.00119467
Unidentified sp. 5208_1276	Ascomycota	UDB035314	91.21	-	-	-	0.00712301	-	0.00408881	0.00119467
Unidentified sp. 5208_1294	Basidiomycota	UDB028068	75.16	-	-	0.00278133	-	0.00639918	0.00272587	0.00119467
Unidentified sp. 5208_1313	Basidiomycota	UDB0754266	85.23	-	0.00380904	-	-	-	-	0.00119467
Unidentified sp. 5208_1317	Basidiomycota	UDB0754306	82.15	0.00158652	0.00253936	-	-	-	-	0.00119467
Unidentified sp. 5208_1336	Ascomycota	UDB031921	88.52	-	-	-	0.00712301	-	0.00408881	0.00119467
Robillarda sp. 5208_1360	Ascomycota	UDB035501	97.57	-	-	-	-	0.00959877	0.00408881	0.00119467
Unidentified sp. 5208_1367	Basidiomycota	UDB025256	73.05	-	-	-	-	0.00959877	0.00408881	0.00119467
Unidentified sp. 5208_1376	Basidiomycota	UDB0780268	93.62	-	-	-	0.00712301	-	0.00408881	0.00119467
Chaetomium hungaricum	Ascomycota	UDB035111	98.79	-	0.00126968	-	-	0.00639918	0.00272587	0.00119467
Unidentified sp. 5208_1404	Basidiomycota	UDB003323	92.16	-	0.00380904	-	-	-	-	0.00119467
Mycena sp. 5208_1426	Basidiomycota	UDB037914	96.5	-	-	0.008344	-	-	-	0.00119467
Unidentified sp. 5208_1428	Ascomycota	UDB028052	87.5	-	0.00253936	-	0.00237434	-	0.00136294	0.00119467
Unidentified sp. 5208_1430	Ascomycota	UDB035012	91.07	-	-	-	0.00712301	-	0.00408881	0.00119467
Unidentified sp. 5208_1436	Basidiomycota	UDB037361	82.68	-	0.00380904	-	-	-	-	0.00119467
Meyerozyma sp. 5208_1439	Ascomycota	UDB026165	99.65	-	-	-	0.00237434	0.00639918	0.00408881	0.00119467
Unidentified sp. 5208_1500	Ascomycota	UDB031863	91.04	-	-	-	0.00474868	0.00319959	0.00408881	0.00119467
Helotiales sp. 5208_1505	Ascomycota	UDB032140	97.48	-	-	-	0.00474868	0.00319959	0.00408881	0.00119467
Galerina sp. 5208_1514	Basidiomycota	UDB021077	97.32	-	-	0.008344	-	-	-	0.00119467
Unidentified sp. 5208_1563	Basidiomycota	UDB0754291	75.24	-	-	-	0.00712301	-	0.00408881	0.00119467
Entoloma myrmecophilum	Basidiomycota	UDB025638	99.64	-	-	-	0.00712301	-	0.00408881	0.00119467
Amanita rubescens	Basidiomycota	UDB037298	100	-	-	0.00556266	0.00237434	-	0.00136294	0.00119467
Coleophoma sp. 5208_1618	Ascomycota	UDB026116	95.45	0.00158652	-	-	-	0.00639918	0.00272587	0.00119467
Pithomyces sp. 5208_1637	Ascomycota	UDB035127	95.62	0.00158652	0.00126968	-	0.00237434	-	0.00136294	0.00119467
Unidentified sp. 5208_1641	Basidiomycota	UDB0754291	74.12	-	-	-	-	0.00959877	0.00408881	0.00119467
Nectria sp. 5208_1653	Ascomycota	UDB0780205	100	0.00317304	0.00126968	-	-	-	-	0.00119467
Unidentified sp. 5208_1694	Ascomycota	UDB035504	81.82	0.00158652	-	-	0.00474868	-	0.00272587	0.00119467
Serpula himantioides	Basidiomycota	UDB039690	98.97	0.00317304	0.00126968	-	-	-	-	0.00119467
Cenangium sp. 5208_1732	Ascomycota	UDB031063	97.91	0.00317304	-	-	-	0.00319959	0.00136294	0.00119467
Rhizophydium globosum	Chytridiomycota	UDB035404	100	0.00475956	-	-	-	-	-	0.00119467
Unidentified sp. 5208_1788	Basidiomycota	UDB024251	84.75	-	-	0.008344	-	-	-	0.00119467
Unidentified sp. 5208_1794	Ascomycota	UDB035121	91.16	-	-	-	-	0.00959877	0.00408881	0.00119467
Odontia sp. 5208_1795	Ascomycota	UDB013257	100	0.00317304	-	0.00278133	-	-	-	0.00119467
Unidentified sp. 5208_1811	Basidiomycota	UDB0754293	91.43	0.00475956	-	-	-	-	-	0.00119467
Orbilia sp. 5208_1816	Ascomycota	UDB0777922	95.35	-	0.00380904	-	-	-	-	0.00119467
Unidentified sp. 5208_1817	Basidiomycota	UDB014192	88.64	-	-	-	0.00712301	-	0.00408881	0.00119467
Gymnopus peronatus	Basidiomycota	UDB037893	100	-	-	-	0.00712301	-	0.00408881	0.00119467
Unidentified sp. 5208_1836	Basidiomycota	UDB0754266	93.38	0.00158652	0.00253936	-	-	-	-	0.00119467
Calcarisporiella sp. 5208_1856	Glomeromycota	UDB035283	97.22	-	-	-	0.00474868	0.00319959	0.00408881	0.00119467
Cladophialophora sp. 5208_1858	Ascomycota	UDB026070	100	-	-	-	0.00474868	0.00319959	0.00408881	0.00119467
Tomentella sp. 5208_1867	Basidiomycota	UDB003319	99.36	-	-	0.00278133	0.00474868	-	0.00272587	0.00119467
Unidentified sp. 5208_1883	Basidiomycota	UDB039504	93.69	-	-	-	0.00712301	-	0.00408881	0.00119467
Unidentified sp. 5208_1892	Ascomycota	UDB035427	83.46	0.00475956	-	-	-	-	-	0.00119467
Unidentified sp. 5208_1896	Ascomycota	UDB027816	79.69	-	-	-	0.00474868	0.00319959	0.00408881	0.00119467
Unidentified sp. 5208_1898	Basidiomycota	UDB008244	76.47	-	-	0.00278133	0.00237434	0.00319959	0.00272587	0.00119467
Calcarisporiella sp. 5208_1938	Ascomycota	UDB035283	95.18	-	-	-	0.00237434	0.00639918	0.00408881	0.00119467
Helotiales sp. 5208_1941	Ascomycota	UDB028015	95.51	-	-	-	0.00237434	0.00639918	0.00408881	0.00119467
Typhula sp. 5208_1947	Basidiomycota	UDB033340	95.45	0.00317304	0.00126968	-	-	-	-	0.00119467
Unidentified sp. 5208_1955	Ascomycota	UDB035418	87.3	0.00317304	0.00126968	-	-	-	-	0.00119467
Unidentified sp. 5208_1962	Ascomycota	UDB035259	91.76	-	-	-	0.00712301	-	0.00408881	0.00119467
Hydnellum sp. 5208_1965	Basidiomycota	UDB037205	97.83	0.00158652	-	-	0.00474868	-	0.00272587	0.00119467
Unidentified sp. 5208_1969	Ascomycota	UDB035418	85.55	-	-	-	-	0.00959877	0.00408881	0.00119467
Unidentified sp. 5208_1972	Ascomycota	UDB025619	75.85	-	-	-	0.00474868	0.00319959	0.00408881	0.00119467
Helicodendron sp. 5208_2019	Ascomycota	UDB035485	95.85	0.00475956	-	-	-	-	-	0.00119467
Unidentified sp. 5208_2033	Ascomycota	UDB035513	92.4	0.00158652	-	-	0.00474868	-	0.00272587	0.00119467
Unidentified sp. 5208_2045	Ascomycota	UDB033201	90.91	-	0.00253936	-	0.00237434	-	0.00136294	0.00119467
Unidentified sp. 5208_2046	Ascomycota	UDB028196	93.55	-	-	-	0.00712301	-	0.00408881	0.00119467
Unidentified sp. 5208_2064	Ascomycota	UDB022877	76.75	0.00158652	0.00126968	-	0.00237434	-	0.00136294	0.00119467
Unidentified sp. 5208_2067	Basidiomycota	UDB027748	89.14	-	0.00253936	-	-	0.00319959	0.00136294	0.00119467
Unidentified sp. 5208_2071	Ascomycota	UDB035048	90.57	-	-	-	0.00712301	-	0.00408881	0.00119467
Unidentified sp. 5208_2125	Ascomycota	UDB035513	89.29	0.00317304	0.00126968	-	-	-	-	0.00119467
Unidentified sp. 5208_2128	Basidiomycota	UDB014192	92.74	-	-	-	0.00712301	-	0.00408881	0.00119467
Cadophora sp. 5208_2138	Ascomycota	UDB028476	97.51	0.00317304	-	-	-	0.00319959	0.00136294	0.00119467
Unidentified sp. 5208_2142	Ascomycota	UDB024199	78.95	-	-	-	-	0.00959877	0.00408881	0.00119467
Unidentified sp. 5208_2145	Ascomycota	UDB035385	80.37	-	-	-	0.00474868	0.00319959	0.00408881	0.00119467
Unidentified sp. 5208_2150	Ascomycota	UDB035351	85.97	-	-	-	-	0.00959877	0.00408881	0.00119467
Odontia sp. 5208_2156	Basidiomycota	UDB013257	100	-	-	-	0.00237434	0.00639918	0.00408881	0.00119467
Unidentified sp. 5208_2158	Basidiomycota	UDB035494	87.78	0.00158652	-	-	0.00474868	-	0.00272587	0.00119467
Unidentified sp. 5208_2173	Basidiomycota	UDB024389	91.03	-	-	-	-	0.00959877	0.00408881	0.00119467
Unidentified sp. 5208_2176	Basidiomycota	UDB013998	74.36	-	-	-	-	0.00959877	0.00408881	0.00119467
Unidentified sp. 5208_2179	Ascomycota	UDB035513	84.06	0.00158652	0.00253936	-	-	-	-	0.00119467
Unidentified sp. 5208_2197	Ascomycota	UDB035418	90.4	-	-	-	0.00474868	0.00319959	0.00408881	0.00119467
Unidentified sp. 5208_2211	Basidiomycota	UDB0754293	91.55	0.00475956	-	-	-	-	-	0.00119467
Unidentified sp. 5208_2217	Ascomycota	UDB035040	83.27	-	-	-	0.00474868	0.00319959	0.00408881	0.00119467
Inocybe sp. 5208_2229	Basidiomycota	UDB025122	100	-	-	-	0.00712301	-	0.00408881	0.00119467
Unidentified sp. 5208_2231	Ascomycota	UDB035218	91.67	-	0.00380904	-	-	-	-	0.00119467
Scytalidium fulvum	Ascomycota	UDB035518	98.85	-	-	-	0.00712301	-	0.00408881	0.00119467
Unidentified sp. 5208_2247	Basidiomycota	UDB024251	85.16	-	-	-	0.00712301	-	0.00408881	0.00119467
Ramariopsis sp. 5208_2249	Basidiomycota	UDB015638	98.01	-	-	-	0.00712301	-	0.00408881	0.00119467
Unidentified sp. 5208_2251	Ascomycota	UDB035264	80.41	0.00475956	-	-	-	-	-	0.00119467
Gorgoniceps sp. 5208_2271	Ascomycota	UDB035489	97.92	-	-	-	0.00712301	-	0.00408881	0.00119467
Unidentified sp. 5208_2280	Basidiomycota	UDB037881	87.62	-	-	0.008344	-	-	-	0.00119467
Unidentified sp. 5208_2286	Basidiomycota	UDB035101	90.91	0.00317304	-	-	0.00237434	-	0.00136294	0.00119467
Unidentified sp. 5208_2292	Ascomycota	UDB027816	80.23	-	0.00380904	-	-	-	-	0.00119467
Unidentified sp. 5208_2309	Ascomycota	UDB0778506	90.91	-	-	-	0.00712301	-	0.00408881	0.00119467
Unidentified sp. 5208_2316	Zygomycota	UDB033720	93.88	0.00475956	-	-	-	-	-	0.00119467
Unidentified sp. 5208_2317	Basidiomycota	UDB034585	91.69	-	-	-	0.00712301	-	0.00408881	0.00119467
Unidentified sp. 5208_2325	Ascomycota	UDB035080	89.72	-	-	-	-	0.00959877	0.00408881	0.00119467
Unidentified sp. 5208_2329	Ascomycota	UDB028493	93	-	-	0.00556266	0.00237434	-	0.00136294	0.00119467
Unidentified sp. 5208_2350	Ascomycota	UDB026399	81.23	-	-	-	0.00237434	0.00639918	0.00408881	0.00119467
Unidentified sp. 5208_2351	Zygomycota	UDB027447	84.81	-	-	0.008344	-	-	-	0.00119467
Unidentified sp. 5208_2356	Basidiomycota	UDB0780334	80.22	-	0.00380904	-	-	-	-	0.00119467
Unidentified sp. 5208_2358	Ascomycota	UDB035653	77.01	-	-	-	-	0.00959877	0.00408881	0.00119467
Unidentified sp. 5208_2365	Basidiomycota	UDB014192	90.79	-	-	-	0.00712301	-	0.00408881	0.00119467
Ascobolus sp. 5208_2383	Ascomycota	UDB0778531	98.08	-	-	0.008344	-	-	-	0.00119467
Unidentified sp. 5208_2401	Ascomycota	UDB035415	81.75	-	-	-	0.00712301	-	0.00408881	0.00119467
Unidentified sp. 5208_2415	Ascomycota	UDB035409	85.25	-	-	-	-	0.00959877	0.00408881	0.00119467
Unidentified sp. 5208_2420	Ascomycota	UDB031863	81.53	-	-	-	-	0.00959877	0.00408881	0.00119467
Unidentified sp. 5208_2429	Ascomycota	UDB020925	86.18	-	-	-	0.00712301	-	0.00408881	0.00119467
Unidentified sp. 5208_2438	Ascomycota	UDB0780457	84.96	-	0.00380904	-	-	-	-	0.00119467
Rhizophydium globosum	Zygomycota	UDB035404	100	0.00475956	-	-	-	-	-	0.00119467
Spizellomyces sp. 5208_2466	Chytridiomycota	UDB035353	96.77	-	-	-	0.00712301	-	0.00408881	0.00119467
Unidentified sp. 5208_2468	Ascomycota	UDB035427	82.95	0.00158652	0.00253936	-	-	-	-	0.00119467
Unidentified sp. 5208_2469	Ascomycota	UDB035239	92.03	-	0.00126968	0.00556266	-	-	-	0.00119467
Meliniomyces sp. 5208_2474	Ascomycota	UDB028259	97.07	-	-	-	0.00712301	-	0.00408881	0.00119467
Karstenia rhopaloides	Ascomycota	UDB034356	100	-	-	0.008344	-	-	-	0.00119467
Unidentified sp. 5208_2485	Basidiomycota	UDB031542	85.4	-	-	-	-	0.00959877	0.00408881	0.00119467
Unidentified sp. 5208_2497	Basidiomycota	UDB032734	81.27	-	-	0.008344	-	-	-	0.00119467
Talaromyces rugulosus	Ascomycota	UDB023797	99.25	-	0.00380904	-	-	-	-	0.00119467
Ceriporia sp. 5208_2537	Basidiomycota	UDB035551	97.56	0.00475956	-	-	-	-	-	0.00119467
Unidentified sp. 5208_2541	Basidiomycota	UDB0778241	82.67	-	0.00380904	-	-	-	-	0.00119467
Unidentified sp. 5208_2555	Ascomycota	UDB028493	93.03	-	-	0.008344	-	-	-	0.00119467
Hymenochaetopsis tabacina	Basidiomycota	UDB036141	100	-	-	0.008344	-	-	-	0.00119467
Lepista subconnexa	Basidiomycota	UDB021342	99.34	-	-	-	0.00712301	-	0.00408881	0.00119467
Unidentified sp. 5208_2565	Ascomycota	UDB035427	81.11	0.00317304	-	-	-	0.00319959	0.00136294	0.00119467
Tomentella sp. 5208_2574	Basidiomycota	UDB0778577	96.5	-	-	-	-	0.00959877	0.00408881	0.00119467
Russula caerulea	Basidiomycota	UDB037378	100	-	-	0.00278133	0.00237434	0.00319959	0.00272587	0.00119467
Unidentified sp. 5208_2584	Basidiomycota	UDB032723	86.16	-	-	-	-	0.00959877	0.00408881	0.00119467
Agaricomycetes sp. 5208_2595	Ascomycota	UDB0780781	94.74	-	0.00380904	-	-	-	-	0.00119467
Unidentified sp. 5208_2600	Ascomycota	UDB035415	90.84	-	0.00380904	-	-	-	-	0.00119467
Leucopenicillifer sp. 5208_2603	Glomeromycota	UDB023590	97.3	-	-	-	-	0.00959877	0.00408881	0.00119467
Hyaloscypha sp. 5208_2617	Ascomycota	UDB0778869	95.36	-	-	-	0.00712301	-	0.00408881	0.00119467
Unidentified sp. 5208_2619	Ascomycota	UDB035257	93.9	0.00475956	-	-	-	-	-	0.00119467
Unidentified sp. 5208_2620	Ascomycota	UDB034369	84.36	-	-	0.008344	-	-	-	0.00119467
Cheilymenia sp. 5208_2633	Ascomycota	UDB031685	97.65	-	-	0.008344	-	-	-	0.00119467
Unidentified sp. 5208_2634	Ascomycota	UDB0778283	82.59	-	-	0.00278133	-	0.00639918	0.00272587	0.00119467
Unidentified sp. 5208_2635	Basidiomycota	UDB032060	89.7	-	-	-	-	0.00959877	0.00408881	0.00119467
Unidentified sp. 5208_2640	Ascomycota	UDB025362	76.05	-	-	-	-	0.00959877	0.00408881	0.00119467
Unidentified sp. 5208_2653	Zygomycota	UDB027625	83	-	-	-	0.00712301	-	0.00408881	0.00119467
Unidentified sp. 5208_2654	Ascomycota	UDB028015	81.15	-	-	-	0.00712301	-	0.00408881	0.00119467
Sistotrema sp. 5208_2655	Basidiomycota	UDB016358	95.31	-	-	0.008344	-	-	-	0.00119467
Unidentified sp. 5208_2676	Ascomycota	UDB035048	90.98	-	0.00380904	-	-	-	-	0.00119467
Unidentified sp. 5208_2702	Ascomycota	UDB028259	79.69	-	-	-	-	0.00959877	0.00408881	0.00119467
Unidentified sp. 5208_2726	Chytridiomycota	UDB035404	93.55	-	-	-	0.00712301	-	0.00408881	0.00119467
Unidentified sp. 5208_2743	Ascomycota	UDB027982	88.5	-	-	0.00556266	-	0.00319959	0.00136294	0.00119467
Tomentella sp. 5208_2748	Basidiomycota	UDB039481	99.05	-	-	0.008344	-	-	-	0.00119467
Unidentified sp. 5208_2754	Basidiomycota	UDB031318	90	0.00475956	-	-	-	-	-	0.00119467
Unidentified sp. 5208_2772	Basidiomycota	UDB039504	90.3	-	-	0.008344	-	-	-	0.00119467
Unidentified sp. 5208_2780	Ascomycota	UDB035389	81.08	-	0.00380904	-	-	-	-	0.00119467
Calyptella sp. 5208_2786	Basidiomycota	UDB037660	94.23	-	-	-	0.00712301	-	0.00408881	0.00119467
Unidentified sp. 5208_2797	Basidiomycota	UDB036743	79.87	0.00475956	-	-	-	-	-	0.00119467
Trichocomaceae sp. 5208_2803	Ascomycota	UDB025707	94.27	-	0.00380904	-	-	-	-	0.00119467
Athelopsis sp. 5208_2804	Basidiomycota	UDB016411	95.03	-	-	0.00278133	0.00474868	-	0.00272587	0.00119467
Calcarisporiella thermophila	Chytridiomycota	UDB035283	100	-	-	-	-	0.00959877	0.00408881	0.00119467
Unidentified sp. 5208_2817	Ascomycota	UDB0780743	89.73	0.00158652	-	-	0.00237434	0.00319959	0.00272587	0.00119467
Unidentified sp. 5208_2818	Ascomycota	UDB016223	84.49	-	0.00253936	-	-	0.00319959	0.00136294	0.00119467
Unidentified sp. 5208_2821	Ascomycota	UDB027816	77.03	-	0.00126968	-	0.00237434	0.00319959	0.00272587	0.00119467
Unidentified sp. 5208_2838	Ascomycota	UDB028052	84.23	-	-	0.008344	-	-	-	0.00119467
Unidentified sp. 5208_2839	Ascomycota	UDB028437	83	-	0.00126968	0.00556266	-	-	-	0.00119467
Capnodiales sp. 5208_2841	Ascomycota	UDB028196	95.35	-	-	-	0.00712301	-	0.00408881	0.00119467
Unidentified sp. 5208_2856	Ascomycota	UDB0780924	81.17	-	-	-	0.00712301	-	0.00408881	0.00119467
Unidentified sp. 5208_2859	Basidiomycota	UDB037844	79.63	-	-	-	0.00712301	-	0.00408881	0.00119467
Unidentified sp. 5208_2870	Basidiomycota	UDB0780334	83.15	0.00475956	-	-	-	-	-	0.00119467
Sphaerostilbella sp. 5208_2874	Ascomycota	UDB0779006	99.64	-	-	0.00556266	0.00237434	-	0.00136294	0.00119467
Unidentified sp. 5208_2880	Ascomycota	UDB035415	84.58	-	-	0.008344	-	-	-	0.00119467
Tremellodendron schweinitzii	Basidiomycota	UDB033193	100	-	-	-	0.00712301	-	0.00408881	0.00119467
Typhula sp. 5208_2893	Basidiomycota	UDB033340	95.45	0.00475956	-	-	-	-	-	0.00119467
Inocybe sp. 5208_2903	Basidiomycota	UDB031436	100	-	-	-	0.00712301	-	0.00408881	0.00119467
Piloderma sp. 5208_2943	Basidiomycota	UDB024825	100	-	-	0.008344	-	-	-	0.00119467
Unidentified sp. 5208_2971	Basidiomycota	UDB035639	82.37	0.00317304	0.00126968	-	-	-	-	0.00119467
Penicillium sp. 5208_2987	Ascomycota	UDB023806	95.02	-	-	-	0.00712301	-	0.00408881	0.00119467
Unidentified sp. 5208_2995	Ascomycota	UDB035427	80.6	0.00158652	0.00253936	-	-	-	-	0.00119467
Odontia fibrosa	Zygomycota	UDB032581	100	0.00158652	-	-	0.00474868	-	0.00272587	0.00119467
Unidentified sp. 5208_3016	Ascomycota	UDB027816	80.46	-	-	0.008344	-	-	-	0.00119467
Elmerina holophaea	Basidiomycota	UDB0780307	98.04	-	0.00380904	-	-	-	-	0.00119467
Unidentified sp. 5208_3037	Ascomycota	UDB034055	88.85	0.00475956	-	-	-	-	-	0.00119467
Unidentified sp. 5208_3072	Ascomycota	UDB027816	79.92	-	-	0.008344	-	-	-	0.00119467
Unidentified sp. 5208_3118	Basidiomycota	UDB037205	93.75	-	-	-	-	0.00959877	0.00408881	0.00119467
Helotiales sp. 5208_3169	Ascomycota	UDB026401	95	-	-	-	0.00474868	0.00319959	0.00408881	0.00119467
Byssoporia sp. 5208_3170	Basidiomycota	UDB031621	96.52	-	-	0.008344	-	-	-	0.00119467
Wynnella sp. 5208_3174	Ascomycota	UDB0778486	96.65	-	-	-	0.00712301	-	0.00408881	0.00119467
Unidentified sp. 5208_3207	Basidiomycota	UDB038231	92.98	-	-	-	-	0.00959877	0.00408881	0.00119467
Xeromphalina campanella	Basidiomycota	UDB031575	100	-	-	0.008344	-	-	-	0.00119467
Unidentified sp. 5208_3225	Ascomycota	UDB027816	81.92	-	-	-	0.00712301	-	0.00408881	0.00119467
Calcarisporiella sp. 5208_3234	Zygomycota	UDB035283	95.12	-	-	-	-	0.00959877	0.00408881	0.00119467
Unidentified sp. 5208_3250	Basidiomycota	UDB017026	92.21	-	-	-	0.00712301	-	0.00408881	0.00119467
Unidentified sp. 5208_3254	Ascomycota	UDB035409	89.54	-	-	0.00278133	-	0.00639918	0.00272587	0.00119467
Unidentified sp. 5208_327	Ascomycota	UDB020935	91.51	0.00158652	-	-	0.00237434	0.00319959	0.00272587	0.00119467
Mycena sp. 5208_3275	Basidiomycota	UDB022091	98.68	-	-	-	-	0.00959877	0.00408881	0.00119467
Unidentified sp. 5208_3282	Ascomycota	UDB027788	86.87	0.00317304	-	-	0.00237434	-	0.00136294	0.00119467
Skeletocutis nivea	Basidiomycota	UDB034050	98.14	-	-	0.008344	-	-	-	0.00119467
Alternaria cyphomandrae	Ascomycota	UDB035398	99.61	-	-	-	0.00712301	-	0.00408881	0.00119467
Unidentified sp. 5208_3305	Ascomycota	UDB0780303	84.72	-	0.00380904	-	-	-	-	0.00119467
Unidentified sp. 5208_3307	Basidiomycota	UDB016390	93.53	-	-	0.008344	-	-	-	0.00119467
Unidentified sp. 5208_3322	Ascomycota	UDB035397	84.43	0.00317304	-	-	-	0.00319959	0.00136294	0.00119467
Unidentified sp. 5208_3342	Basidiomycota	UDB037361	77.3	-	-	-	-	0.00959877	0.00408881	0.00119467
Calcarisporiella sp. 5208_3351	Ascomycota	UDB035283	95.18	-	-	-	-	0.00959877	0.00408881	0.00119467
Unidentified sp. 5208_3352	Ascomycota	UDB035293	77.61	-	-	-	-	0.00959877	0.00408881	0.00119467
Tomentella sp. 5208_3353	Basidiomycota	UDB016186	97.44	-	-	0.008344	-	-	-	0.00119467
Unidentified sp. 5208_3354	Basidiomycota	UDB035392	89.35	-	-	0.008344	-	-	-	0.00119467
Inocybe xanthomelas	Basidiomycota	UDB031407	100	-	-	-	0.00712301	-	0.00408881	0.00119467
Unidentified sp. 5208_3364	Basidiomycota	UDB035797	91.04	-	0.00380904	-	-	-	-	0.00119467
Icmadophila sp. 5208_3373	Ascomycota	UDB0780453	94.55	-	0.00380904	-	-	-	-	0.00119467
Unidentified sp. 5208_3387	Basidiomycota	UDB0778057	85.44	0.00158652	0.00253936	-	-	-	-	0.00119467
Unidentified sp. 5208_3428	Ascomycota	UDB035285	85.49	0.00317304	-	-	0.00237434	-	0.00136294	0.00119467
Xanthoporus sp. 5208_3457	Basidiomycota	UDB019675	97.56	0.00158652	0.00253936	-	-	-	-	0.00119467
Unidentified sp. 5208_3493	Basidiomycota	UDB0754293	91.43	0.00158652	0.00253936	-	-	-	-	0.00119467
Unidentified sp. 5208_3495	Ascomycota	UDB026277	89.67	-	0.00253936	-	0.00237434	-	0.00136294	0.00119467
Unidentified sp. 5208_3518	Basidiomycota	UDB015100	92.31	-	0.00380904	-	-	-	-	0.00119467
Unidentified sp. 5208_3587	Ascomycota	UDB035503	89.8	-	-	-	-	0.00959877	0.00408881	0.00119467
Unidentified sp. 5208_3598	Basidiomycota	UDB035392	77.36	-	0.00380904	-	-	-	-	0.00119467
Unidentified sp. 5208_3600	Ascomycota	UDB0780764	83.86	0.00475956	-	-	-	-	-	0.00119467
Hygrocybe acutoconica	Basidiomycota	UDB037759	100	0.00475956	-	-	-	-	-	0.00119467
Crocicreas sp. 5208_3621	Ascomycota	UDB0778495	95.83	-	-	-	-	0.00959877	0.00408881	0.00119467
Unidentified sp. 5208_3693	Ascomycota	UDB0778858	87.35	-	-	-	0.00474868	0.00319959	0.00408881	0.00119467
Unidentified sp. 5208_3703	Basidiomycota	UDB035142	78.6	0.00317304	0.00126968	-	-	-	-	0.00119467
Typhula sp. 5208_3707	Basidiomycota	UDB033340	95.45	0.00158652	-	0.00556266	-	-	-	0.00119467
Gaertneriomyces sp. 5208_3710	Chytridiomycota	UDB035384	97.5	-	0.00380904	-	-	-	-	0.00119467
Unidentified sp. 5208_3719	Ascomycota	UDB015013	86.17	-	-	-	-	0.00959877	0.00408881	0.00119467
Lachnum sp. 5208_3751	Ascomycota	UDB035147	96.23	-	-	-	0.00712301	-	0.00408881	0.00119467
Unidentified sp. 5208_3772	Ascomycota	UDB035409	84.84	-	-	-	-	0.00959877	0.00408881	0.00119467
Unidentified sp. 5208_3787	Ascomycota	UDB0778385	89.13	-	0.00380904	-	-	-	-	0.00119467
Monodisma sp. 5208_3801	Ascomycota	UDB035457	94.96	-	-	-	-	0.00959877	0.00408881	0.00119467
Unidentified sp. 5208_3805	Ascomycota	UDB0778321	87.7	-	-	-	0.00712301	-	0.00408881	0.00119467
Unidentified sp. 5208_3815	Ascomycota	UDB035115	89.24	-	0.00126968	-	-	0.00639918	0.00272587	0.00119467
Unidentified sp. 5208_3818	Ascomycota	UDB017812	80.08	-	-	-	-	0.00959877	0.00408881	0.00119467
Unidentified sp. 5208_5226	Ascomycota	UDB035167	85.6	-	-	-	0.00712301	-	0.00408881	0.00119467
Unidentified sp. 5208_5890	Ascomycota	UDB035414	83.28	-	-	-	0.00712301	-	0.00408881	0.00119467
Unidentified sp. 5208_591	Ascomycota	UDB027816	79.85	-	0.00126968	-	0.00237434	0.00319959	0.00272587	0.00119467
Unidentified sp. 5208_648	Ascomycota	UDB027992	91.36	-	-	0.008344	-	-	-	0.00119467
Unidentified sp. 5208_7366	Ascomycota	UDB028015	76.86	-	-	-	0.00712301	-	0.00408881	0.00119467
Unidentified sp. 5208_762	Basidiomycota	UDB035639	86.47	-	-	-	0.00712301	-	0.00408881	0.00119467
Unidentified sp. 5208_801	Ascomycota	UDB035059	90.95	0.00317304	-	-	-	0.00319959	0.00136294	0.00119467
Unidentified sp. 5208_8015	Ascomycota	UDB035485	91.8	-	-	-	0.00712301	-	0.00408881	0.00119467
Unidentified sp. 5208_8090	Ascomycota	UDB035048	89.71	-	-	0.008344	-	-	-	0.00119467
Unidentified sp. 5208_8198	Ascomycota	UDB0779091	78.95	0.00475956	-	-	-	-	-	0.00119467
Unidentified sp. 5208_8747	Basidiomycota	UDB032734	75	-	-	-	0.00712301	-	0.00408881	0.00119467
Unidentified sp. 5208_8810	Ascomycota	UDB039714	83.81	-	-	-	-	0.00959877	0.00408881	0.00119467
Hygrocybe sp. 5208_891	Ascomycota	UDB017618	96.15	-	0.00380904	-	-	-	-	0.00119467
Unidentified sp. 5208_9052	Ascomycota	UDB035521	92.98	-	-	-	-	0.00959877	0.00408881	0.00119467
Unidentified sp. 5208_943	Ascomycota	UDB020915	89.66	0.00158652	0.00126968	-	0.00237434	-	0.00136294	0.00119467
Unidentified sp. 5208_9462	Basidiomycota	UDB024482	76.62	-	-	-	0.00712301	-	0.00408881	0.00119467
Unidentified sp. 5208_983	Ascomycota	UDB0780263	92.31	-	-	-	0.00712301	-	0.00408881	0.00119467
Unidentified sp. 5208_997	Basidiomycota	UDB035392	89.58	-	-	0.00278133	0.00474868	-	0.00272587	0.00119467
Unidentified sp. 5208_1016	Ascomycota	UDB0778527	88.52	-	-	0.00278133	-	0.00319959	0.00136294	0.000796445
Unidentified sp. 5208_1022	Ascomycota	UDB022877	78.16	-	0.00126968	-	0.00237434	-	0.00136294	0.000796445
Exobasidium vaccinii	Basidiomycota	UDB031480	100	0.00317304	-	-	-	-	-	0.000796445
Unidentified sp. 5208_10400	Ascomycota	UDB035520	87.84	-	-	-	0.00474868	-	0.00272587	0.000796445
Unidentified sp. 5208_10497	Zygomycota	UDB028434	78.3	-	-	-	0.00474868	-	0.00272587	0.000796445
Hygrocybe sp. 5208_1055	Ascomycota	UDB017618	96.15	-	-	-	0.00474868	-	0.00272587	0.000796445
Unidentified sp. 5208_10565	Ascomycota	UDB022774	91.9	-	0.00253936	-	-	-	-	0.000796445
Fontanospora sp. 5208_1058	Ascomycota	UDB035503	97.1	-	-	0.00278133	0.00237434	-	0.00136294	0.000796445
Unidentified sp. 5208_10623	Ascomycota	UDB0778917	73.98	-	0.00253936	-	-	-	-	0.000796445
Unidentified sp. 5208_10661	Ascomycota	UDB035419	91.24	-	0.00253936	-	-	-	-	0.000796445
Cortinarius balteatus	Basidiomycota	UDB0778434	100	-	-	-	-	0.00639918	0.00272587	0.000796445
Unidentified sp. 5208_1072	Ascomycota	UDB035415	91.2	-	-	-	0.00474868	-	0.00272587	0.000796445
Unidentified sp. 5208_1085	Ascomycota	UDB0754119	92.54	-	-	-	-	0.00639918	0.00272587	0.000796445
Unidentified sp. 5208_1108	Zygomycota	UDB028184	88.96	-	0.00126968	-	0.00237434	-	0.00136294	0.000796445
Icmadophila sp. 5208_1114	Basidiomycota	UDB0780453	94.55	0.00158652	-	-	0.00237434	-	0.00136294	0.000796445
Clavulina sp. 5208_1167	Basidiomycota	UDB031474	99.7	-	-	-	0.00474868	-	0.00272587	0.000796445
Unidentified sp. 5208_1203	Ascomycota	UDB027816	79.69	-	-	-	0.00237434	0.00319959	0.00272587	0.000796445
Perenniporia sp. 5208_1220	Basidiomycota	UDB035640	96.88	-	0.00126968	-	0.00237434	-	0.00136294	0.000796445
Unidentified sp. 5208_1280	Ascomycota	UDB027588	83.55	0.00158652	-	-	-	0.00319959	0.00136294	0.000796445
Hymenogaster sp. 5208_1315	Basidiomycota	UDB032929	99.67	-	-	-	0.00474868	-	0.00272587	0.000796445
Cyathicula sp. 5208_1350	Ascomycota	UDB0754104	94.19	-	0.00126968	-	-	0.00319959	0.00136294	0.000796445
Lecanicillium sp. 5208_1383	Basidiomycota	UDB039562	97.14	0.00158652	0.00126968	-	-	-	-	0.000796445
Unidentified sp. 5208_1402	Ascomycota	UDB019824	90.95	-	-	-	-	0.00639918	0.00272587	0.000796445
Unidentified sp. 5208_1406	Ascomycota	UDB026053	89.17	-	-	0.00278133	0.00237434	-	0.00136294	0.000796445
Hygrocybe sp. 5208_1421	Ascomycota	UDB017618	96.15	-	-	-	-	0.00639918	0.00272587	0.000796445
Bipolaris eleusines	Ascomycota	UDB035442	99.62	0.00158652	-	-	0.00237434	-	0.00136294	0.000796445
Unidentified sp. 5208_1451	Basidiomycota	UDB024251	80.14	-	-	0.00556266	-	-	-	0.000796445
Beauveria brongniartii	Ascomycota	UDB035284	99.61	-	-	0.00278133	0.00237434	-	0.00136294	0.000796445
Xenopolyscytalum sp. 5208_1474	Ascomycota	UDB026277	95	-	-	-	0.00474868	-	0.00272587	0.000796445
Unidentified sp. 5208_1484	Ascomycota	UDB027816	81.54	-	0.00253936	-	-	-	-	0.000796445
Hymenoscyphus sp. 5208_1487	Ascomycota	UDB0778866	96.23	-	-	-	0.00474868	-	0.00272587	0.000796445
Unidentified sp. 5208_1495	Ascomycota	UDB0778526	90.98	-	-	0.00556266	-	-	-	0.000796445
Unidentified sp. 5208_1496	Ascomycota	UDB035081	93.92	-	-	0.00278133	0.00237434	-	0.00136294	0.000796445
Unidentified sp. 5208_1511	Ascomycota	UDB027635	88.41	-	0.00253936	-	-	-	-	0.000796445
Unidentified sp. 5208_1531	Ascomycota	UDB003033	85.83	-	-	0.00556266	-	-	-	0.000796445
Unidentified sp. 5208_1550	Ascomycota	UDB016230	87.5	-	-	-	0.00474868	-	0.00272587	0.000796445
Unidentified sp. 5208_1555	Ascomycota	UDB035260	88.8	-	-	-	0.00474868	-	0.00272587	0.000796445
Unidentified sp. 5208_1577	Ascomycota	UDB034041	79.77	-	0.00126968	0.00278133	-	-	-	0.000796445
Endogone sp. 5208_1601	Zygomycota	UDB028345	100	-	-	-	-	0.00639918	0.00272587	0.000796445
Candida sp. 5208_1606	Ascomycota	UDB028345	100	-	-	0.00278133	-	0.00319959	0.00136294	0.000796445
Typhula sp. 5208_1635	Basidiomycota	UDB033340	95.45	0.00158652	0.00126968	-	-	-	-	0.000796445
Unidentified sp. 5208_1680	Ascomycota	UDB035046	78.99	-	-	-	0.00474868	-	0.00272587	0.000796445
Unidentified sp. 5208_1692	Ascomycota	UDB023799	91.67	-	-	-	0.00474868	-	0.00272587	0.000796445
Hyalotiella sp. 5208_1703	Ascomycota	UDB035215	97.17	-	0.00126968	-	0.00237434	-	0.00136294	0.000796445
Pezizellaster sp. 5208_1713	Ascomycota	UDB0778185	95.82	-	-	-	0.00474868	-	0.00272587	0.000796445
Unidentified sp. 5208_1725	Basidiomycota	UDB038261	92.74	-	-	-	0.00474868	-	0.00272587	0.000796445
Lactarius helvus	Basidiomycota	UDB039384	100	0.00158652	-	-	-	0.00319959	0.00136294	0.000796445
Unidentified sp. 5208_1762	Ascomycota	UDB026402	79.3	-	-	-	0.00474868	-	0.00272587	0.000796445
Unidentified sp. 5208_1763	Basidiomycota	UDB031940	89.29	-	-	-	0.00474868	-	0.00272587	0.000796445
Unidentified sp. 5208_1780	Ascomycota	UDB035427	80.07	-	-	-	0.00474868	-	0.00272587	0.000796445
Melanogaster sp. 5208_1796	Basidiomycota	UDB0778706	99.42	-	-	-	0.00474868	-	0.00272587	0.000796445
Unidentified sp. 5208_1815	Chytridiomycota	UDB035404	89.39	-	-	-	0.00474868	-	0.00272587	0.000796445
Microsphaeropsis sp. 5208_1822	Ascomycota	UDB035476	94.51	0.00158652	-	-	0.00237434	-	0.00136294	0.000796445
Unidentified sp. 5208_1825	Ascomycota	UDB026402	78.5	-	-	-	0.00474868	-	0.00272587	0.000796445
Leucopenicillifer sp. 5208_1832	Glomeromycota	UDB023590	97.44	-	-	-	-	0.00639918	0.00272587	0.000796445
Unidentified sp. 5208_1847	Basidiomycota	UDB035142	83.58	-	0.00126968	-	0.00237434	-	0.00136294	0.000796445
Unidentified sp. 5208_1852	Ascomycota	UDB019824	83.88	-	-	-	0.00237434	0.00319959	0.00272587	0.000796445
Inocybe sp. 5208_1859	Basidiomycota	UDB011621	100	-	-	-	0.00474868	-	0.00272587	0.000796445
Unidentified sp. 5208_1860	Ascomycota	UDB027816	77.65	-	0.00126968	-	-	0.00319959	0.00136294	0.000796445
Unidentified sp. 5208_1876	Ascomycota	UDB026165	88.35	0.00317304	-	-	-	-	-	0.000796445
Apiosordaria sp. 5208_1879	Ascomycota	UDB035198	97.15	-	-	-	-	0.00639918	0.00272587	0.000796445
Postia tephroleuca	Basidiomycota	UDB0778188	100	-	-	-	-	0.00639918	0.00272587	0.000796445
Trechispora sp. 5208_1884	Basidiomycota	UDB039504	97.99	-	-	-	-	0.00639918	0.00272587	0.000796445
Hypholoma lateritium	Basidiomycota	UDB036913	100	0.00158652	0.00126968	-	-	-	-	0.000796445
Lactarius torminosus	Basidiomycota	UDB0780309	99.44	-	-	-	0.00474868	-	0.00272587	0.000796445
Unidentified sp. 5208_1921	Ascomycota	UDB028032	89.81	0.00317304	-	-	-	-	-	0.000796445
Unidentified sp. 5208_1926	Ascomycota	UDB028493	90.91	-	-	-	0.00474868	-	0.00272587	0.000796445
Unidentified sp. 5208_1929	Ascomycota	UDB0778526	90.57	-	-	-	0.00237434	0.00319959	0.00272587	0.000796445
Unidentified sp. 5208_1933	Ascomycota	UDB027816	80.53	-	-	-	0.00474868	-	0.00272587	0.000796445
Filosporella sp. 5208_1940	Ascomycota	UDB035431	96.65	-	-	-	0.00237434	0.00319959	0.00272587	0.000796445
Unidentified sp. 5208_1952	Basidiomycota	UDB0754306	79.88	-	0.00253936	-	-	-	-	0.000796445
Unidentified sp. 5208_1961	Zygomycota	UDB035237	82.87	-	-	0.00278133	0.00237434	-	0.00136294	0.000796445
Unidentified sp. 5208_1974	Basidiomycota	UDB025687	88.33	-	-	-	0.00474868	-	0.00272587	0.000796445
Unidentified sp. 5208_1975	Ascomycota	UDB035410	80.17	-	-	-	-	0.00639918	0.00272587	0.000796445
Pseudolaccaria sp. 5208_1978	Basidiomycota	UDB034959	97.62	-	-	-	-	0.00639918	0.00272587	0.000796445
Microsphaeropsis sp. 5208_1980	Ascomycota	UDB035476	95.98	0.00158652	0.00126968	-	-	-	-	0.000796445
Unidentified sp. 5208_1992	Ascomycota	UDB034374	88.43	-	-	-	-	0.00639918	0.00272587	0.000796445
Unidentified sp. 5208_1997	Basidiomycota	UDB025282	93.56	-	-	0.00556266	-	-	-	0.000796445
Unidentified sp. 5208_2004	Ascomycota	UDB035414	91.35	-	-	0.00278133	0.00237434	-	0.00136294	0.000796445
Unidentified sp. 5208_2005	Ascomycota	UDB035088	86.69	-	-	-	-	0.00639918	0.00272587	0.000796445
Unidentified sp. 5208_2011	Basidiomycota	UDB0780334	91.85	-	0.00126968	0.00278133	-	-	-	0.000796445
Athelia arachnoidea	Basidiomycota	UDB038238	99.66	-	-	-	0.00474868	-	0.00272587	0.000796445
Unidentified sp. 5208_2024	Ascomycota	UDB026402	83.11	-	-	-	0.00474868	-	0.00272587	0.000796445
Kuehneromyces mutabilis	Basidiomycota	UDB037894	100	0.00158652	-	0.00278133	-	-	-	0.000796445
Calcarisporiella sp. 5208_2041	Ascomycota	UDB035283	95.18	-	-	-	-	0.00639918	0.00272587	0.000796445
Cordyceps militaris	Ascomycota	UDB032797	100	-	-	0.00278133	0.00237434	-	0.00136294	0.000796445
Unidentified sp. 5208_2072	Basidiomycota	UDB025726	90	0.00317304	-	-	-	-	-	0.000796445
Helotiales sp. 5208_2078	Ascomycota	UDB028015	95.08	-	-	-	0.00474868	-	0.00272587	0.000796445
Phaeosphaeria sp. 5208_2096	Ascomycota	UDB0780303	94.27	-	-	0.00556266	-	-	-	0.000796445
Tomentella sp. 5208_2101	Basidiomycota	UDB016188	97.48	-	-	-	0.00474868	-	0.00272587	0.000796445
Unidentified sp. 5208_2104	Basidiomycota	UDB016438	84.62	-	-	-	0.00474868	-	0.00272587	0.000796445
Unidentified sp. 5208_2106	Ascomycota	UDB020924	77.05	-	-	0.00556266	-	-	-	0.000796445
Unidentified sp. 5208_2112	Basidiomycota	UDB0780182	88.22	-	-	-	-	0.00639918	0.00272587	0.000796445
Unidentified sp. 5208_2149	Ascomycota	UDB035409	77.08	-	-	0.00278133	-	0.00319959	0.00136294	0.000796445
Rhizophydium sp. 5208_2153	Chytridiomycota	UDB035404	97.96	-	-	-	-	0.00639918	0.00272587	0.000796445
Unidentified sp. 5208_2155	Ascomycota	UDB0778526	88.35	-	-	-	0.00237434	0.00319959	0.00272587	0.000796445
Rhodocollybia butyracea	Basidiomycota	UDB037959	100	-	-	0.00556266	-	-	-	0.000796445
Unidentified sp. 5208_2171	Ascomycota	UDB035418	87.25	-	-	-	-	0.00639918	0.00272587	0.000796445
Coprinopsis atramentaria	Basidiomycota	UDB037069	100	-	0.00253936	-	-	-	-	0.000796445
Phialocephala sp. 5208_2177	Ascomycota	UDB035409	97.89	-	-	-	-	0.00639918	0.00272587	0.000796445
Hebeloma sp. 5208_2184	Basidiomycota	UDB019579	99.68	-	-	-	-	0.00639918	0.00272587	0.000796445
Aquadiscula sp. 5208_2201	Ascomycota	UDB035275	94.56	0.00158652	-	-	0.00237434	-	0.00136294	0.000796445
Xanthoporia radiata	Basidiomycota	UDB0778444	98.66	-	0.00253936	-	-	-	-	0.000796445
Unidentified sp. 5208_2223	Basidiomycota	UDB035797	78.18	-	0.00253936	-	-	-	-	0.000796445
Unidentified sp. 5208_2230	Ascomycota	UDB035461	90.68	-	-	-	0.00474868	-	0.00272587	0.000796445
Gibberella sp. 5208_2241	Ascomycota	UDB035135	97.56	-	-	-	0.00237434	0.00319959	0.00272587	0.000796445
Lactarius quietus	Basidiomycota	UDB039175	100	-	-	0.00556266	-	-	-	0.000796445
Crepidotus lundellii	Basidiomycota	UDB015199	98.71	-	0.00253936	-	-	-	-	0.000796445
Unidentified sp. 5208_2301	Basidiomycota	UDB035639	88.3	-	-	-	0.00237434	0.00319959	0.00272587	0.000796445
Tomentella fuscocinerea	Basidiomycota	UDB018554	99.68	-	-	-	0.00474868	-	0.00272587	0.000796445
Unidentified sp. 5208_2354	Basidiomycota	UDB027341	90	-	-	-	-	0.00639918	0.00272587	0.000796445
Clavaria sp. 5208_2362	Basidiomycota	UDB037089	98.04	-	-	-	0.00474868	-	0.00272587	0.000796445
Unidentified sp. 5208_2368	Ascomycota	UDB0780758	91.9	0.00158652	-	0.00278133	-	-	-	0.000796445
Unidentified sp. 5208_2373	Ascomycota	UDB028187	92.24	0.00158652	-	-	-	0.00319959	0.00136294	0.000796445
Unidentified sp. 5208_2385	Ascomycota	UDB025107	92.08	-	-	-	-	0.00639918	0.00272587	0.000796445
Rhizophydium sp. 5208_2393	Chytridiomycota	UDB035404	97.96	-	-	-	0.00474868	-	0.00272587	0.000796445
Unidentified sp. 5208_2403	Ascomycota	UDB026115	84.76	-	-	-	0.00237434	0.00319959	0.00272587	0.000796445
Unidentified sp. 5208_2425	Ascomycota	UDB035410	77.18	-	-	-	0.00474868	-	0.00272587	0.000796445
Unidentified sp. 5208_2435	Ascomycota	UDB0778526	90.5	-	-	0.00556266	-	-	-	0.000796445
Unidentified sp. 5208_2440	Ascomycota	UDB035410	77.08	-	-	-	0.00474868	-	0.00272587	0.000796445
Unidentified sp. 5208_2454	Ascomycota	UDB025796	92.59	-	0.00253936	-	-	-	-	0.000796445
Malassezia sp. 5208_2471	Basidiomycota	UDB0780209	97.73	-	-	-	-	0.00639918	0.00272587	0.000796445
Unidentified sp. 5208_2490	Ascomycota	UDB035518	87.73	-	-	0.00556266	-	-	-	0.000796445
Asterotremella sp. 5208_2494	Basidiomycota	UDB027341	100	-	-	-	0.00474868	-	0.00272587	0.000796445
Hygrocybe sp. 5208_2495	Basidiomycota	UDB017618	96.15	-	-	-	-	0.00639918	0.00272587	0.000796445
Unidentified sp. 5208_2503	Basidiomycota	UDB027448	92.41	-	-	0.00278133	0.00237434	-	0.00136294	0.000796445
Hygrocybe sp. 5208_2509	Basidiomycota	UDB017618	96.15	-	-	-	0.00474868	-	0.00272587	0.000796445
Unidentified sp. 5208_2512	Ascomycota	UDB026069	87.64	-	0.00126968	-	0.00237434	-	0.00136294	0.000796445
Paxillus involutus	Basidiomycota	UDB037915	99.7	0.00317304	-	-	-	-	-	0.000796445
[truncated: 604 more rows]
